# Supplementary material for: Impact of midwife continuity of carer on stillbirth rate and first feed in England
Source: Commun Med (Lond). 2025 Aug 7;5:339. doi: 10.1038/s43856-025-01025-z (PMC12332168; doi:10.1038/s43856-025-01025-z)
Supplement: Supplementary file 3 — Supplementary Data 1 [file 43856_2025_1025_MOESM3_ESM.xlsx]

## Sheet: Supplementary Data 1
Supplementary Data 1: summary of independent variables used in each model
	Whether placed on MCoC by 24 weeks	Whether no appointment at all by 24 weeks	Stillbirth all women	Stillbirth ethnicity breakdowns	Stillbirth deprivation breakdowns	First feed of breast milk all women	First feed of breast milk demographic breakdowns
30 to 34 (ref)	X	X	X			X	X
Under 20	X	X	X			X	X
20 to 24	X	X	X			X	X
25 to 29	X	X	X			X	X
35 to 39	X	X	X			X	X
40 to 44	X	X	X			X	X
45 and over	X	X	X			X	X
34 and under (ref)				X	X
35 and over				X	X
White British (ref)	X	X	X	1		X	X
White Irish	X	X	X	1		X	X
Any other White background	X	X	X	1		X	X
White and Black Caribbean	X	X	X	1		X	X
White and Black African	X	X	X	1		X	X
White and Asian	X	X	X	1		X	X
Any other mixed background	X	X	X	1		X	X
Indian	X	X	X	1		X	X
Pakistani	X	X	X	1		X	X
Bangladeshi	X	X	X	1		X	X
Any other Asian background	X	X	X	1		X	X
Caribbean	X	X	X	1		X	X
African	X	X	X	1		X	X
Any other Black background	X	X	X	1		X	X
Chinese	X	X	X	1		X	X
Any other ethnic group	X	X	X	1		X	X
Unknown or not stated	X	X	X	1		X	X
White					X
South Asian					X
Black					X
Mixed, other and unknown					X
Least deprived 10% (ref)	X	X	X		2	X	X
No English address provided	X	X	X	X	2	X	X
Most deprived 10%	X	X	X		2	X	X
Second most deprived 10%	X	X	X		2	X	X
Third most deprived 10%	X	X	X		2	X	X
Fourth most deprived 10%	X	X	X		2	X	X
Fifth most deprived 10%	X	X	X		2	X	X
Fifth least deprived 10%	X	X	X		2	X	X
Fourth least deprived 10%	X	X	X		2	X	X
Third least deprived 10%	X	X	X		2	X	X
Second least deprived 10%	X	X	X		2	X	X
Less deprived 50% (ref)				X
More deprived 50%				X
Parity 0 (ref)	X	X	X			X	X
Parity Unknown	X	X	X	X	X	X	X
Parity 1	X	X	X			X	X
Parity 2	X	X	X			X	X
Parity 3	X	X	X			X	X
No previous live births (ref)				X	X
Previous live birth(s)				X	X
No previous Caesarean (ref)	X	X	X	X	X	X	X
Previous Caesarean Unknown	X	X	X	X	X	X	X
Previous Caesarean	X	X	X	X	X	X	X
No previous Stillbirth (ref)	X	X	X	X	X	X	X
Previous Stillbirth Unknown	X	X	X	X	X	X	X
Previous Stillbirth	X	X	X	X	X	X	X
First antenatal appointment not between 13 and 24 weeks (ref)	X		X	X	X	X	X
First antenatal appointment between 13 and 24 weeks	X		X	X	X	X	X
Women who had first appointment by 24 weeks and not placed on continuity of carer pathway (ref)			X	X	X	X	X
Women placed on full continuity of carer pathway by 24 weeks			X	X	X	X	X
Women with no antenatal appointment by 24 weeks			X	X	X	X	X
1 – this granular ethnic breakdown was applied but clearly only included the specific ethnicities that comprised each ethnic breakdown
2 – this granular deprivation breakdown was applied but clearly only included the specific deciles that comprised each deprivation breakdown
