# Supplementary material for: Impact of midwife continuity of carer on stillbirth rate and first feed in England
Source: Commun Med (Lond). 2025 Aug 7;5:339. doi: 10.1038/s43856-025-01025-z (PMC12332168; doi:10.1038/s43856-025-01025-z)
Supplement: Supplementary file 4 — Supplementary Data 2 [file 43856_2025_1025_MOESM4_ESM.xlsx]

## Sheet: Supplementary Data 2
Supplementary Data 2: women in study who were placed on full continuity of carer pathway by 24 weeks as a proportion of those who had an appointment within 24 weeks with known continuity of carer status by group
Topic	Group	Number in group	% Rate of MCoC placement by 24 wks (95% CIs)	p-value for breakdown category	OR (univariable). Higher = better	OR (multivariable). Higher = better	OR (multilevel). Higher = better
	Total	894255	23.1 (23.0 - 23.2)		-	-	-
Childbearing woman’s age	30 to 34 (ref)	311216	22.8 (22.7 - 23.0)	<0.001	-	-	-
	Under 20	20475	27.0 (26.4 - 27.6)		1.251 (1.212-1.292, p<0.001)	1.352 (1.308-1.397, p<0.001)	1.480 (1.422-1.541, p<0.001)
	20 to 24	105229	23.4 (23.1 - 23.6)		1.031 (1.015-1.049, p<0.001)	1.063 (1.045-1.081, p<0.001)	1.098 (1.075-1.121, p<0.001)
	25 to 29	233413	22.7 (22.5 - 22.8)		0.990 (0.977-1.002, p=0.113)	1.002 (0.989-1.015, p=0.796)	1.028 (1.011-1.044, p=0.001)
	35 to 39	179646	23.3 (23.1 - 23.5)		1.029 (1.015-1.043, p<0.001)	1.004 (0.990-1.018, p=0.620)	0.985 (0.968-1.002, p=0.082)
	40 to 44	41098	23.2 (22.8 - 23.7)		1.023 (0.999-1.048, p=0.065)	0.986 (0.962-1.010, p=0.256)	0.959 (0.930-0.989, p=0.007)
	45 and over	3178	25.0 (23.5 - 26.6)		1.127 (1.039-1.222, p=0.004)	1.081 (0.996-1.172, p=0.061)	1.006 (0.910-1.112, p=0.904)
Childbearing woman’s ethnicity	White British (ref)	553612	21.7 (21.6 - 21.8)	<0.001	-	-	-
	White Irish	5029	26.3 (25.1 - 27.5)		1.288 (1.209-1.371, p<0.001)	1.289 (1.210-1.373, p<0.001)	1.159 (1.070-1.256, p<0.001)
	Any other White background	96474	24.1 (23.8 - 24.4)		1.149 (1.130-1.167, p<0.001)	1.136 (1.118-1.155, p<0.001)	1.080 (1.058-1.103, p<0.001)
	White and Black Caribbean	7397	24.0 (23.1 - 25.0)		1.144 (1.084-1.207, p<0.001)	1.112 (1.053-1.173, p<0.001)	1.196 (1.120-1.276, p<0.001)
	White and Black African	3180	27.7 (26.1 - 29.3)		1.383 (1.279-1.495, p<0.001)	1.347 (1.245-1.456, p<0.001)	1.340 (1.217-1.476, p<0.001)
	White and Asian	4868	23.6 (22.4 - 24.8)		1.116 (1.043-1.192, p=0.001)	1.109 (1.037-1.185, p=0.002)	1.018 (0.938-1.105, p=0.665)
	Any other mixed background	7378	25.0 (24.1 - 26.0)		1.208 (1.145-1.274, p<0.001)	1.182 (1.121-1.247, p<0.001)	1.122 (1.050-1.199, p=0.001)
	Indian	38568	25.9 (25.5 - 26.4)		1.265 (1.235-1.295, p<0.001)	1.301 (1.271-1.333, p<0.001)	1.210 (1.173-1.249, p<0.001)
	Pakistani	40651	25.1 (24.7 - 25.5)		1.213 (1.185-1.241, p<0.001)	1.184 (1.156-1.213, p<0.001)	1.248 (1.211-1.286, p<0.001)
	Bangladeshi	13380	28.1 (27.3 - 28.9)		1.413 (1.360-1.468, p<0.001)	1.383 (1.331-1.438, p<0.001)	1.197 (1.141-1.257, p<0.001)
	Any other Asian background	23664	28.4 (27.8 - 29.0)		1.434 (1.393-1.476, p<0.001)	1.423 (1.382-1.465, p<0.001)	1.293 (1.246-1.342, p<0.001)
	Caribbean	9077	28.7 (27.8 - 29.7)		1.458 (1.393-1.527, p<0.001)	1.393 (1.330-1.459, p<0.001)	1.262 (1.191-1.336, p<0.001)
	African	33429	24.5 (24.0 - 24.9)		1.171 (1.141-1.201, p<0.001)	1.138 (1.109-1.169, p<0.001)	1.245 (1.205-1.287, p<0.001)
	Any other Black background	5732	24.7 (23.6 - 25.8)		1.183 (1.113-1.256, p<0.001)	1.155 (1.086-1.227, p<0.001)	1.336 (1.241-1.437, p<0.001)
	Chinese	5656	25.0 (23.9 - 26.1)		1.203 (1.132-1.277, p<0.001)	1.221 (1.148-1.297, p<0.001)	1.162 (1.077-1.253, p<0.001)
	Any other ethnic group	23534	25.3 (24.7 - 25.8)		1.223 (1.186-1.260, p<0.001)	1.184 (1.149-1.221, p<0.001)	1.186 (1.142-1.232, p<0.001)
	Unknown or not stated	22626	26.1 (25.6 - 26.7)		1.279 (1.240-1.318, p<0.001)	1.304 (1.265-1.344, p<0.001)	1.201 (1.156-1.249, p<0.001)
Childbearing woman’s deprivation decile based on postcode of usual address	Least deprived 10% (ref)	66928	24.3 (23.9 - 24.6)	<0.001	-	-	-
	No English address provided	5495	14.2 (13.3 - 15.1)		0.515 (0.476-0.557, p<0.001)	0.460 (0.425-0.497, p<0.001)	0.791 (0.714-0.876, p<0.001)
	Most deprived 10%	117951	25.3 (25.0 - 25.5)		1.055 (1.032-1.078, p<0.001)	0.975 (0.953-0.998, p=0.033)	1.348 (1.307-1.391, p<0.001)
	Second most deprived 10%	104725	23.7 (23.5 - 24.0)		0.972 (0.950-0.994, p=0.013)	0.894 (0.873-0.915, p<0.001)	1.191 (1.155-1.228, p<0.001)
	Third most deprived 10%	98542	24.1 (23.8 - 24.3)		0.989 (0.967-1.012, p=0.362)	0.913 (0.892-0.934, p<0.001)	1.149 (1.114-1.184, p<0.001)
	Fourth most deprived 10%	92758	23.9 (23.6 - 24.2)		0.980 (0.957-1.003, p=0.084)	0.922 (0.901-0.944, p<0.001)	1.109 (1.076-1.143, p<0.001)
	Fifth most deprived 10%	87734	22.4 (22.1 - 22.7)		0.899 (0.878-0.921, p<0.001)	0.863 (0.843-0.884, p<0.001)	1.061 (1.028-1.094, p<0.001)
	Fifth least deprived 10%	85733	21.5 (21.3 - 21.8)		0.856 (0.836-0.877, p<0.001)	0.833 (0.813-0.853, p<0.001)	0.996 (0.966-1.027, p=0.796)
	Fourth least deprived 10%	80768	21.5 (21.2 - 21.8)		0.854 (0.834-0.875, p<0.001)	0.839 (0.819-0.860, p<0.001)	0.973 (0.943-1.004, p=0.092)
	Third least deprived 10%	78164	21.7 (21.4 - 22.0)		0.863 (0.842-0.884, p<0.001)	0.853 (0.832-0.874, p<0.001)	0.988 (0.957-1.019, p=0.448)
	Second least deprived 10%	75457	21.7 (21.4 - 22.0)		0.865 (0.844-0.886, p<0.001)	0.860 (0.839-0.882, p<0.001)	0.963 (0.933-0.994, p=0.018)
Childbearing woman’s previous pregnancy key info	Parity 0 (ref)	417243	21.8 (21.6 - 21.9)	<0.001	-	-	-
	Parity Unknown	18143	33.6 (32.9 - 34.3)		1.818 (1.761-1.877, p<0.001)	2.014 (1.935-2.096, p<0.001)	1.087 (1.027-1.151, p=0.004)
	Parity 1	279819	23.4 (23.3 - 23.6)		1.101 (1.088-1.114, p<0.001)	1.162 (1.148-1.177, p<0.001)	1.092 (1.076-1.108, p<0.001)
	Parity 2	111237	24.4 (24.2 - 24.7)		1.162 (1.144-1.180, p<0.001)	1.218 (1.198-1.238, p<0.001)	1.146 (1.123-1.169, p<0.001)
	Parity 3	67813	24.7 (24.4 - 25.0)		1.180 (1.158-1.203, p<0.001)	1.223 (1.198-1.248, p<0.001)	1.164 (1.136-1.194, p<0.001)
Childbearing woman’s previous live births	No previous Caesarean (ref)	714451	22.9 (22.8 - 23.0)	<0.001	-	-	-
	Previous Caesarean Unknown	33230	31.9 (31.4 - 32.4)		1.580 (1.542-1.617, p<0.001)	1.592 (1.548-1.636, p<0.001)	1.284 (1.227-1.342, p<0.001)
	Previous Caesarean	146574	22.0 (21.8 - 22.2)		0.950 (0.937-0.963, p<0.001)	0.880 (0.867-0.893, p<0.001)	0.896 (0.880-0.912, p<0.001)
Childbearing woman’s previous stillbirths	No previous Stillbirth (ref)	862971	23.1 (23.0 - 23.2)	0.418	-	-	-
	Previous Stillbirth Unknown	15645	23.0 (22.4 - 23.7)		0.998 (0.961-1.036, p=0.918)	0.483 (0.460-0.507, p<0.001)	0.856 (0.803-0.914, p<0.001)
	Previous Stillbirth	15639	22.6 (22.0 - 23.3)		0.975 (0.939-1.012, p=0.187)	0.928 (0.893-0.964, p<0.001)	1.069 (1.019-1.122, p=0.007)
1st antent'l appt	First antental appointment not between 13 and 24 weeks (ref)	820351	22.9 (22.8 - 23.0)	<0.001	-	-	-
	First antental appointment between 13 and 24 weeks	73904	25.3 (24.9 - 25.6)		1.139 (1.119-1.159, p<0.001)	1.049 (1.030-1.068, p<0.001)	0.905 (0.885-0.925, p<0.001)
Maternity Services Dataset, England; women with estimated month of conception Oct 2020 - Dec 2022.
P-value for demographic factor assesses the distribution of rates for the factor as a whole. OR (univariable) is odds ratio between target group and reference group for a specific demographic factor, with no other groups inputting to the logistic regression model. OR (multivariable) is odds ratio between target group and reference group for a specific demographic factor based on a single level lo…
