# Supplementary material for: Impact of midwife continuity of carer on stillbirth rate and first feed in England
Source: Commun Med (Lond). 2025 Aug 7;5:339. doi: 10.1038/s43856-025-01025-z (PMC12332168; doi:10.1038/s43856-025-01025-z)
Supplement: Supplementary file 5 — Supplementary Data 3 [file 43856_2025_1025_MOESM5_ESM.xlsx]

## Sheet: Supplementary Data 3
Supplementary Data 3: women in study who did not have a first antenatal appointment at all by 24 weeks as a proportion of those in study not placed on midwife led continuity of carer by 24 weeks by group.
Topic	Group	Number in group	% Rate of no appt by 24 wks (95% CIs)	p-value for breakdown category	OR (univariable). Lower = better	OR (multivariable). Lower = better	OR (multilevel). Lower = better
	Total	715795	3.90 (3.85 - 3.94)		-	-	-
Childbearing woman’s age	30 to 34 (ref)	247759	3.07 (3.00 - 3.14)	<0.001	-	-	-
	Under 20	16801	11.06 (10.59 - 11.54)		3.927 (3.722-4.141, p<0.001)	5.516 (5.202-5.845, p<0.001)	5.454 (5.138-5.791, p<0.001)
	20 to 24	85424	5.62 (5.47 - 5.78)		1.881 (1.813-1.952, p<0.001)	2.212 (2.127-2.301, p<0.001)	2.183 (2.097-2.272, p<0.001)
	25 to 29	188250	4.09 (4.01 - 4.19)		1.348 (1.306-1.393, p<0.001)	1.381 (1.336-1.428, p<0.001)	1.372 (1.326-1.419, p<0.001)
	35 to 39	142183	3.15 (3.06 - 3.24)		1.026 (0.988-1.065, p=0.179)	0.895 (0.861-0.930, p<0.001)	0.898 (0.863-0.934, p<0.001)
	40 to 44	32850	3.97 (3.76 - 4.18)		1.304 (1.228-1.385, p<0.001)	0.966 (0.908-1.028, p=0.276)	0.972 (0.913-1.036, p=0.385)
	45 and over	2528	5.74 (4.89 - 6.71)		1.922 (1.616-2.267, p<0.001)	1.221 (1.021-1.449, p=0.025)	1.215 (1.017-1.452, p=0.032)
Childbearing woman’s ethnicity	White British (ref)	441156	1.70 (1.66 - 1.74)	<0.001	-	-	-
	White Irish	3875	4.31 (3.71 - 5.00)		2.604 (2.218-3.035, p<0.001)	2.922 (2.485-3.412, p<0.001)	2.743 (2.334-3.224, p<0.001)
	Any other White background	78210	6.39 (6.22 - 6.56)		3.947 (3.805-4.094, p<0.001)	4.116 (3.964-4.272, p<0.001)	3.984 (3.827-4.146, p<0.001)
	White and Black Caribbean	5766	2.55 (2.17 - 2.99)		1.513 (1.277-1.777, p<0.001)	1.315 (1.109-1.547, p=0.001)	1.312 (1.108-1.553, p=0.002)
	White and Black African	2519	8.69 (7.66 - 9.86)		5.506 (4.771-6.320, p<0.001)	5.481 (4.741-6.305, p<0.001)	5.272 (4.560-6.094, p<0.001)
	White and Asian	3851	3.40 (2.87 - 4.02)		2.036 (1.700-2.416, p<0.001)	2.183 (1.820-2.594, p<0.001)	2.115 (1.769-2.529, p<0.001)
	Any other mixed background	5887	6.06 (5.48 - 6.70)		3.733 (3.340-4.158, p<0.001)	3.728 (3.331-4.158, p<0.001)	3.648 (3.256-4.087, p<0.001)
	Indian	30167	5.28 (5.04 - 5.54)		3.226 (3.051-3.408, p<0.001)	3.743 (3.536-3.961, p<0.001)	3.337 (3.140-3.546, p<0.001)
	Pakistani	32509	6.37 (6.11 - 6.64)		3.932 (3.739-4.133, p<0.001)	3.807 (3.615-4.008, p<0.001)	3.724 (3.523-3.937, p<0.001)
	Bangladeshi	10051	4.29 (3.91 - 4.70)		2.591 (2.343-2.857, p<0.001)	2.553 (2.307-2.818, p<0.001)	1.900 (1.710-2.110, p<0.001)
	Any other Asian background	18248	7.15 (6.79 - 7.53)		4.454 (4.189-4.731, p<0.001)	4.802 (4.512-5.106, p<0.001)	4.377 (4.103-4.669, p<0.001)
	Caribbean	6796	4.83 (4.34 - 5.36)		2.932 (2.613-3.278, p<0.001)	2.747 (2.446-3.075, p<0.001)	2.520 (2.238-2.837, p<0.001)
	African	29660	14.87 (14.47 - 15.28)		10.099 (9.709-10.503, p<0.001)	10.343 (9.925-10.778, p<0.001)	9.902 (9.470-10.353, p<0.001)
	Any other Black background	4889	11.66 (10.79 - 12.59)		7.631 (6.966-8.344, p<0.001)	7.580 (6.908-8.303, p<0.001)	7.677 (6.970-8.455, p<0.001)
	Chinese	4471	5.08 (4.47 - 5.76)		3.093 (2.694-3.532, p<0.001)	4.294 (3.736-4.911, p<0.001)	3.998 (3.478-4.596, p<0.001)
	Any other ethnic group	19431	9.50 (9.09 - 9.92)		6.066 (5.751-6.396, p<0.001)	5.958 (5.642-6.289, p<0.001)	5.680 (5.364-6.014, p<0.001)
	Unknown or not stated	18309	8.71 (8.31 - 9.13)		5.518 (5.215-5.835, p<0.001)	5.918 (5.587-6.265, p<0.001)	5.603 (5.275-5.951, p<0.001)
Childbearing woman’s deprivation decile based on postcode of usual address	Least deprived 10% (ref)	51735	2.03 (1.92 - 2.16)	<0.001	-	-	-
	No English address provided	5599	15.77 (14.84 - 16.75)		9.021 (8.208-9.912, p<0.001)	4.122 (3.736-4.546, p<0.001)	5.198 (4.666-5.792, p<0.001)
	Most deprived 10%	93581	5.80 (5.65 - 5.95)		2.968 (2.777-3.175, p<0.001)	1.404 (1.311-1.506, p<0.001)	1.472 (1.367-1.586, p<0.001)
	Second most deprived 10%	84338	5.32 (5.17 - 5.47)		2.705 (2.528-2.896, p<0.001)	1.345 (1.255-1.444, p<0.001)	1.388 (1.289-1.494, p<0.001)
	Third most deprived 10%	78580	4.79 (4.64 - 4.94)		2.424 (2.263-2.599, p<0.001)	1.275 (1.188-1.370, p<0.001)	1.291 (1.199-1.390, p<0.001)
	Fourth most deprived 10%	73746	4.28 (4.13 - 4.43)		2.153 (2.007-2.312, p<0.001)	1.280 (1.191-1.377, p<0.001)	1.268 (1.176-1.366, p<0.001)
	Fifth most deprived 10%	70619	3.56 (3.43 - 3.70)		1.781 (1.656-1.916, p<0.001)	1.200 (1.115-1.293, p<0.001)	1.200 (1.112-1.295, p<0.001)
	Fifth least deprived 10%	69343	2.99 (2.86 - 3.12)		1.484 (1.377-1.600, p<0.001)	1.113 (1.032-1.201, p=0.006)	1.109 (1.025-1.199, p=0.010)
	Fourth least deprived 10%	65116	2.62 (2.50 - 2.75)		1.299 (1.202-1.404, p<0.001)	1.067 (0.986-1.155, p=0.107)	1.073 (0.990-1.163, p=0.085)
	Third least deprived 10%	62742	2.41 (2.30 - 2.54)		1.192 (1.101-1.291, p<0.001)	1.034 (0.955-1.121, p=0.410)	1.037 (0.955-1.125, p=0.389)
	Second least deprived 10%	60396	2.18 (2.06 - 2.30)		1.071 (0.987-1.163, p=0.099)	0.982 (0.904-1.067, p=0.676)	0.993 (0.913-1.080, p=0.875)
Childbearing woman’s previous pregnancy key info	Parity 0 (ref)	340396	4.09 (4.02 - 4.16)	<0.001	-	-	-
	Parity Unknown	12638	4.64 (4.29 - 5.03)		1.142 (1.048-1.242, p=0.002)	0.963 (0.860-1.075, p=0.503)	0.638 (0.564-0.721, p<0.001)
	Parity 1	220851	2.99 (2.92 - 3.07)		0.724 (0.703-0.746, p<0.001)	0.894 (0.866-0.924, p<0.001)	0.887 (0.858-0.917, p<0.001)
	Parity 2	87466	3.87 (3.74 - 4.00)		0.944 (0.908-0.980, p=0.003)	1.124 (1.078-1.172, p<0.001)	1.112 (1.066-1.161, p<0.001)
	Parity 3	54444	6.22 (6.02 - 6.43)		1.556 (1.496-1.617, p<0.001)	1.926 (1.843-2.013, p<0.001)	1.899 (1.815-1.987, p<0.001)
Childbearing woman’s previous live births	No previous Caesarean (ref)	572841	3.82 (3.77 - 3.87)	<0.001	-	-	-
	Previous Caesarean Unknown	24264	6.76 (6.45 - 7.08)		1.823 (1.730-1.920, p<0.001)	1.702 (1.600-1.809, p<0.001)	4.068 (3.687-4.489, p<0.001)
	Previous Caesarean	118690	3.66 (3.56 - 3.77)		0.956 (0.925-0.988, p=0.008)	0.951 (0.917-0.987, p=0.007)	0.966 (0.931-1.003, p=0.071)
Childbearing woman’s previous stillbirths	No previous Stillbirth (ref)	690615	3.89 (3.84 - 3.93)	<0.001	-	-	-
	Previous Stillbirth Unknown	12632	4.69 (4.34 - 5.08)		1.218 (1.119-1.322, p<0.001)	0.899 (0.802-1.006, p=0.066)	0.747 (0.657-0.849, p<0.001)
	Previous Stillbirth	12548	3.58 (3.27 - 3.92)		0.917 (0.833-1.007, p=0.075)	0.930 (0.842-1.024, p=0.143)	0.889 (0.802-0.985, p=0.025)
Maternity Services Dataset, England; women with estimated month of conception Oct 2020 - Dec 2022.
P-value for demographic factor assesses the distribution of rates for the factor as a whole. OR (univariable) is odds ratio between target group and reference group for a specific demographic factor, with no other groups inputting to the logistic regression model. OR (multivariable) is odds ratio between target group and reference group for a specific demographic factor based on a single level lo…
