# Supplementary material for: Impact of midwife continuity of carer on stillbirth rate and first feed in England
Source: Commun Med (Lond). 2025 Aug 7;5:339. doi: 10.1038/s43856-025-01025-z (PMC12332168; doi:10.1038/s43856-025-01025-z)
Supplement: Supplementary file 6 — Supplementary Data 4 [file 43856_2025_1025_MOESM6_ESM.xlsx]

## Sheet: Supplementary Data 4
Supplementary Data 4: stillbirth rate for women in study by group
Topic	Group	Number in group	% Rate of stillbirth (95% CIs)	p-value for breakdown category	OR (univariable). Lower = better	OR (multivariable). Lower = better	OR (multilevel). Lower = better
	Total	922149	0.311 (0.300 - 0.323)		-	-	-
Childbearing woman’s age	30 to 34 (ref)	318820	0.273 (0.255 - 0.292)	<0.001	-	-	-
0	Under 20	22333	0.367 (0.296 - 0.455)		1.347 (1.066-1.678, p=0.010)	1.112 (0.875-1.396, p=0.371)	1.113 (0.881-1.406, p=0.370)
0	20 to 24	110031	0.334 (0.302 - 0.370)		1.226 (1.084-1.384, p=0.001)	1.111 (0.978-1.259, p=0.102)	1.111 (0.979-1.261, p=0.102)
0	25 to 29	241121	0.305 (0.284 - 0.328)		1.117 (1.013-1.233, p=0.027)	1.051 (0.951-1.160, p=0.331)	1.049 (0.950-1.159, p=0.344)
0	35 to 39	184120	0.335 (0.310 - 0.363)		1.229 (1.108-1.362, p<0.001)	1.217 (1.096-1.350, p<0.001)	1.217 (1.096-1.351, p<0.001)
0	40 to 44	42401	0.443 (0.384 - 0.511)		1.628 (1.386-1.901, p<0.001)	1.488 (1.264-1.742, p<0.001)	1.489 (1.269-1.749, p<0.001)
0	45 and over	3323	0.361 (0.207 - 0.630)		1.325 (0.706-2.234, p=0.334)	1.110 (0.591-1.875, p=0.721)	1.121 (0.633-1.988, p=0.695)
Childbearing woman’s ethnicity	White British (ref)	561112	0.274 (0.261 - 0.288)	<0.001	-	-	-
0	White Irish	5196	0.404 (0.265 - 0.617)		1.474 (0.927-2.208, p=0.078)	1.399 (0.879-2.096, p=0.128)	1.370 (0.889-2.112, p=0.154)
0	Any other White background	101472	0.245 (0.217 - 0.278)		0.894 (0.780-1.020, p=0.101)	0.827 (0.720-0.945, p=0.006)	0.818 (0.712-0.939, p=0.004)
0	White and Black Caribbean	7544	0.477 (0.345 - 0.660)		1.742 (1.228-2.387, p=0.001)	1.636 (1.153-2.244, p=0.004)	1.609 (1.153-2.245, p=0.005)
0	White and Black African	3399	0.559 (0.358 - 0.871)		2.043 (1.252-3.118, p=0.002)	1.770 (1.084-2.705, p=0.014)	1.743 (1.105-2.749, p=0.017)
0	White and Asian	4999	0.280 (0.167 - 0.470)		1.020 (0.573-1.658, p=0.940)	0.979 (0.550-1.592, p=0.938)	0.964 (0.569-1.633, p=0.891)
0	Any other mixed background	7735	0.246 (0.157 - 0.383)		0.895 (0.549-1.365, p=0.630)	0.819 (0.502-1.250, p=0.388)	0.821 (0.521-1.293, p=0.395)
0	Indian	40162	0.428 (0.369 - 0.497)		1.563 (1.330-1.824, p<0.001)	1.477 (1.255-1.729, p<0.001)	1.424 (1.207-1.680, p<0.001)
0	Pakistani	42721	0.470 (0.410 - 0.540)		1.718 (1.478-1.985, p<0.001)	1.443 (1.237-1.675, p<0.001)	1.374 (1.173-1.609, p<0.001)
0	Bangladeshi	13811	0.398 (0.306 - 0.518)		1.453 (1.097-1.882, p=0.007)	1.300 (0.980-1.688, p=0.058)	1.255 (0.949-1.658, p=0.111)
0	Any other Asian background	24969	0.421 (0.348 - 0.509)		1.534 (1.251-1.860, p<0.001)	1.356 (1.104-1.647, p=0.003)	1.342 (1.097-1.643, p=0.004)
0	Caribbean	9405	0.510 (0.385 - 0.676)		1.864 (1.379-2.456, p<0.001)	1.658 (1.225-2.189, p=0.001)	1.609 (1.200-2.158, p=0.002)
0	African	37839	0.531 (0.463 - 0.610)		1.940 (1.670-2.243, p<0.001)	1.474 (1.260-1.716, p<0.001)	1.453 (1.241-1.701, p<0.001)
0	Any other Black background	6302	0.524 (0.373 - 0.734)		1.913 (1.327-2.655, p<0.001)	1.537 (1.064-2.139, p=0.016)	1.485 (1.045-2.111, p=0.027)
0	Chinese	5883	0.136 (0.069 - 0.268)		0.495 (0.226-0.924, p=0.047)	0.476 (0.217-0.889, p=0.037)	0.470 (0.234-0.943, p=0.034)
0	Any other ethnic group	25379	0.335 (0.271 - 0.414)		1.221 (0.974-1.509, p=0.074)	1.036 (0.824-1.283, p=0.756)	1.029 (0.823-1.286, p=0.800)
0	Unknown or not stated	24221	0.272 (0.214 - 0.346)		0.993 (0.768-1.259, p=0.954)	0.891 (0.689-1.132, p=0.363)	0.901 (0.702-1.157, p=0.415)
Childbearing woman’s deprivation decile based on postcode of usual address	Least deprived 10% (ref)	67980	0.257 (0.222 - 0.298)	<0.001	-	-	-
0	No English address provided	6378	0.659 (0.488 - 0.889)		2.568 (1.810-3.562, p<0.001)	1.903 (1.336-2.649, p<0.001)	1.935 (1.358-2.757, p<0.001)
0	Most deprived 10%	123381	0.438 (0.402 - 0.476)		1.703 (1.439-2.026, p<0.001)	1.452 (1.219-1.737, p<0.001)	1.405 (1.168-1.691, p<0.001)
0	Second most deprived 10%	109208	0.348 (0.315 - 0.385)		1.353 (1.133-1.622, p=0.001)	1.187 (0.990-1.429, p=0.067)	1.174 (0.973-1.418, p=0.094)
0	Third most deprived 10%	102306	0.326 (0.293 - 0.363)		1.269 (1.058-1.527, p=0.011)	1.140 (0.947-1.375, p=0.169)	1.141 (0.943-1.379, p=0.174)
0	Fourth most deprived 10%	95913	0.290 (0.258 - 0.326)		1.126 (0.933-1.363, p=0.218)	1.037 (0.858-1.258, p=0.708)	1.044 (0.860-1.267, p=0.664)
0	Fifth most deprived 10%	90251	0.319 (0.284 - 0.358)		1.240 (1.029-1.499, p=0.025)	1.177 (0.975-1.425, p=0.091)	1.183 (0.976-1.432, p=0.086)
0	Fifth least deprived 10%	87805	0.264 (0.232 - 0.300)		1.026 (0.844-1.251, p=0.794)	0.997 (0.819-1.215, p=0.975)	1.004 (0.823-1.224, p=0.972)
0	Fourth least deprived 10%	82477	0.255 (0.222 - 0.291)		0.989 (0.809-1.210, p=0.914)	0.977 (0.799-1.195, p=0.819)	0.982 (0.802-1.202, p=0.859)
0	Third least deprived 10%	79679	0.241 (0.209 - 0.277)		0.936 (0.762-1.150, p=0.527)	0.936 (0.762-1.150, p=0.526)	0.932 (0.758-1.146, p=0.506)
0	Second least deprived 10%	76771	0.262 (0.228 - 0.301)		1.017 (0.831-1.247, p=0.870)	1.023 (0.835-1.254, p=0.829)	1.020 (0.832-1.251, p=0.848)
Childbearing woman’s previous pregnancy key info	Parity 0 (ref)	431166	0.340 (0.323 - 0.357)	<0.001	-	-	-
0	Parity Unknown	18730	0.294 (0.226 - 0.382)		0.864 (0.652-1.120, p=0.290)	0.793 (0.562-1.098, p=0.175)	0.824 (0.583-1.165, p=0.272)
0	Parity 1	286432	0.244 (0.227 - 0.263)		0.719 (0.657-0.787, p<0.001)	0.666 (0.604-0.733, p<0.001)	0.667 (0.605-0.735, p<0.001)
0	Parity 2	114621	0.273 (0.244 - 0.305)		0.804 (0.710-0.907, p<0.001)	0.669 (0.587-0.761, p<0.001)	0.671 (0.589-0.764, p<0.001)
0	Parity 3	71200	0.478 (0.429 - 0.531)		1.408 (1.249-1.583, p<0.001)	1.014 (0.889-1.155, p=0.830)	1.014 (0.889-1.157, p=0.838)
0	No previous Caesarean (ref)	736357	0.304 (0.292 - 0.317)	0.006	-	-	-
0	Previous Caesarean Unknown	34870	0.287 (0.236 - 0.349)		0.943 (0.766-1.145, p=0.563)	0.787 (0.622-0.983, p=0.039)	0.741 (0.569-0.967, p=0.027)
0	Previous Caesarean	150922	0.352 (0.324 - 0.384)		1.159 (1.054-1.273, p=0.002)	1.222 (1.101-1.353, p<0.001)	1.199 (1.081-1.330, p=0.001)
0	No previous Stillbirth (ref)	889823	0.298 (0.287 - 0.310)	<0.001	-	-	-
0	Previous Stillbirth Unknown	16238	0.357 (0.276 - 0.461)		1.198 (0.913-1.539, p=0.174)	1.459 (1.040-2.010, p=0.025)	1.571 (1.113-2.216, p=0.010)
0	Previous Stillbirth	16088	0.995 (0.852 - 1.160)		3.358 (2.850-3.927, p<0.001)	3.290 (2.787-3.857, p<0.001)	3.666 (3.085-4.356, p<0.001)
1st antent'l appt	First antental appointment not between 13 and 24 weeks (ref)	848245	0.299 (0.287 - 0.311)	<0.001	-	-	-
0	First antental appointment between 13 and 24 weeks	73904	0.456 (0.410 - 0.507)		1.528 (1.361-1.710, p<0.001)	1.420 (1.259-1.595, p<0.001)	1.398 (1.241-1.575, p<0.001)
Study cohort	Women who had first appointment by 24 weeks and not placed on continuity of carer pathway (ref)	687901	0.303 (0.290 - 0.316)	<0.001	-	-	-
0	Women placed on full continuity of carer pathway by 24 weeks	206354	0.285 (0.263 - 0.309)		0.943 (0.860-1.033, p=0.208)	0.936 (0.853-1.026, p=0.161)	0.983 (0.888-1.087, p=0.734)
0	Women with no antenatal appointment by 24 weeks	27894	0.721 (0.628 - 0.827)		2.391 (2.062-2.757, p<0.001)	2.136 (1.831-2.479, p<0.001)	2.161 (1.856-2.516, p<0.001)
Maternity Services Dataset, England; women with estimated month of conception Oct 2020 - Dec 2022.
P-value for demographic factor assesses the distribution of rates for the factor as a whole. OR (univariable) is odds ratio between target group and reference group for a specific demographic factor, with no other groups inputting to the logistic regression model. OR (multivariable) is odds ratio between target group and reference group for a specific demographic factor based on a single level lo…
