# Supplementary material for: Impact of midwife continuity of carer on stillbirth rate and first feed in England
Source: Commun Med (Lond). 2025 Aug 7;5:339. doi: 10.1038/s43856-025-01025-z (PMC12332168; doi:10.1038/s43856-025-01025-z)
Supplement: Supplementary file 7 — Supplementary Data 5 [file 43856_2025_1025_MOESM7_ESM.xlsx]

## Sheet: Supplementary Data 5
Supplementary Data 5: Still birth rate of women i) placed on midwife led continuity of carer pathway by 24 weeks, ii) having no appointment at all by 24 weeks compared with reference group of women who had an appointment by 24 weeks but were not placed on midwife led continuity of carer, for different demographic subgroups.
Measure	Cohort	Number in group	% Rate of stillbirth (95% CIs)	OR (univariable) - lower = better	OR (multivariable) - lower = better	OR (multilevel) - lower = better
Stillbirths, All Women	Appt but no MCoC by 24 weeks (ref)	687901	0.303 (0.290 - 0.316)	-	-	-
Stillbirths, All Women	Full MCoC by 24 weeks	206354	0.285 (0.263 - 0.309)	0.943 (0.860-1.033, p=0.208)	0.936 (0.853-1.026, p=0.161)	0.983 (0.888-1.087, p=0.734)
Stillbirths, All Women	No appt at all by 24 weeks	27894	0.721 (0.628 - 0.827)	2.391 (2.062-2.757, p<0.001)	2.136 (1.831-2.479, p<0.001)	2.161 (1.856-2.516, p<0.001)
Stillbirths, White Women	Appt but no MCoC by 24 weeks (ref)	510576	0.264 (0.251 - 0.279)	-	-	-
Stillbirths, White Women	Full MCoC by 24 weeks	144539	0.246 (0.221 - 0.272)	0.929 (0.826-1.043, p=0.220)	0.937 (0.832-1.052, p=0.277)	0.987 (0.867-1.122, p=0.838)
Stillbirths, White Women	No appt at all by 24 weeks	12665	0.837 (0.693 - 1.011)	3.186 (2.597-3.865, p<0.001)	3.332 (2.705-4.062, p<0.001)	3.346 (2.727-4.107, p<0.001)
Stillbirths, Black Women	Appt but no MCoC by 24 weeks (ref)	36037	0.563 (0.491 - 0.646)	-	-	-
Stillbirths, Black Women	Full MCoC by 24 weeks	12201	0.402 (0.304 - 0.531)	0.712 (0.515-0.964, p=0.033)	0.708 (0.511-0.962, p=0.032)	0.724 (0.526-0.995, p=0.047)
Stillbirths, Black Women	No appt at all by 24 weeks	5308	0.565 (0.396 - 0.806)	1.003 (0.670-1.449, p=0.986)	1.094 (0.723-1.598, p=0.657)	1.096 (0.738-1.627, p=0.651)
Stillbirths, South Asian Women	Appt but no MCoC by 24 weeks (ref)	85575	0.436 (0.394 - 0.482)	-	-	-
Stillbirths, South Asian Women	Full MCoC by 24 weeks	30688	0.424 (0.357 - 0.503)	0.972 (0.793-1.183, p=0.779)	1.010 (0.824-1.231, p=0.921)	1.010 (0.826-1.235, p=0.921)
Stillbirths, South Asian Women	No appt at all by 24 weeks	5400	0.556 (0.389 - 0.792)	1.276 (0.861-1.819, p=0.200)	1.354 (0.910-1.938, p=0.115)	1.354 (0.929-1.973, p=0.114)
Stillbirths, Women of Mixed, Other and Unknown Ethnicity	Appt but no MCoC by 24 weeks (ref)	55713	0.282 (0.241 - 0.329)	-	-	-
Stillbirths, Women of Mixed, Other and Unknown Ethnicity	Full MCoC by 24 weeks	18926	0.291 (0.223 - 0.378)	1.031 (0.752-1.393, p=0.844)	1.057 (0.769-1.430, p=0.727)	1.042 (0.759-1.431, p=0.798)
Stillbirths, Women of Mixed, Other and Unknown Ethnicity	No appt at all by 24 weeks	4521	0.774 (0.557 - 1.075)	2.761 (1.882-3.936, p<0.001)	2.921 (1.966-4.228, p<0.001)	2.902 (1.980-4.255, p<0.001)
Stillbirths, Women in most deprived population quintile based on postcode of usual address	Appt but no MCoC by 24 weeks (ref)	168006	0.382 (0.354 - 0.413)	-	-	-
Stillbirths, Women in most deprived population quintile based on postcode of usual address	Full MCoC by 24 weeks	54670	0.380 (0.332 - 0.436)	0.996 (0.849-1.162, p=0.956)	0.984 (0.839-1.149, p=0.842)	1.005 (0.852-1.186, p=0.950)
Stillbirths, Women in most deprived population quintile based on postcode of usual address	No appt at all by 24 weeks	9913	0.706 (0.559 - 0.891)	1.854 (1.435-2.356, p<0.001)	1.858 (1.431-2.376, p<0.001)	1.865 (1.447-2.404, p<0.001)
Stillbirths, Women in least deprived 80% of population quintile based on postcode of usual address	Appt but no MCoC by 24 weeks (ref)	515179	0.277 (0.263 - 0.291)	-	-	-
Stillbirths, Women in least deprived 80% of population quintile based on postcode of usual address	Full MCoC by 24 weeks	150905	0.252 (0.228 - 0.278)	0.910 (0.812-1.018, p=0.103)	0.912 (0.813-1.021, p=0.114)	0.952 (0.842-1.076, p=0.427)
Stillbirths, Women in least deprived 80% of population quintile based on postcode of usual address	No appt at all by 24 weeks	17098	0.614 (0.508 - 0.743)	2.228 (1.816-2.703, p<0.001)	2.006 (1.627-2.446, p<0.001)	2.028 (1.653-2.488, p<0.001)
Maternity Services Dataset, England; women with estimated month of conception Oct 2020 - Dec 2022.
OR (univariable) is odds ratio between target group and reference group for a specific demographic factor, with no other groups inputting to the logistic regression model. OR (multivariable) is odds ratio between target group and reference group for a specific demographic factor based on a single level logistic regression model with all demographic factors in the table inputting. OR (multilevel) …
