# Supplementary material for: Impact of midwife continuity of carer on stillbirth rate and first feed in England
Source: Commun Med (Lond). 2025 Aug 7;5:339. doi: 10.1038/s43856-025-01025-z (PMC12332168; doi:10.1038/s43856-025-01025-z)
Supplement: Supplementary file 8 — Supplementary Data 6 [file 43856_2025_1025_MOESM8_ESM.xlsx]

## Sheet: Supplementary Data 6
Supplementary Data 6: rate of first feed of breast milk for women in study by group.
Topic	Group	Number in group	% Rate of first feed of breastmilk (95% CIs)	p-value for breakdown category	OR (univariable). Higher = better	OR (multivariable). Higher = better	OR (multilevel). Higher = better
	Total	848764	72.7 (72.6 - 72.8)		-	-	-
Childbearing woman’s age	30 to 34 (ref)	293902	77.3 (77.1 - 77.4)	<0.001	-	-	-
	Under 20	20675	45.0 (44.3 - 45.7)		0.241 (0.234-0.248, p<0.001)	0.254 (0.247-0.262, p<0.001)	0.255 (0.247-0.263, p<0.001)
	20 to 24	101779	57.3 (57.0 - 57.6)		0.394 (0.388-0.400, p<0.001)	0.409 (0.403-0.416, p<0.001)	0.411 (0.405-0.418, p<0.001)
	25 to 29	222530	68.9 (68.7 - 69.1)		0.651 (0.643-0.659, p<0.001)	0.657 (0.649-0.666, p<0.001)	0.669 (0.661-0.678, p<0.001)
	35 to 39	168586	80.6 (80.4 - 80.8)		1.223 (1.205-1.242, p<0.001)	1.239 (1.220-1.258, p<0.001)	1.208 (1.189-1.227, p<0.001)
	40 to 44	38360	80.7 (80.3 - 81.1)		1.230 (1.197-1.263, p<0.001)	1.268 (1.233-1.304, p<0.001)	1.215 (1.181-1.250, p<0.001)
	45 and over	2932	80.4 (78.9 - 81.8)		1.203 (1.099-1.319, p<0.001)	1.045 (0.951-1.150, p=0.367)	0.949 (0.861-1.046, p=0.289)
Childbearing woman’s ethnicity	White British (ref)	518787	66.3 (66.2 - 66.5)	<0.001	-	-	-
	White Irish	4756	70.3 (69.0 - 71.6)		1.201 (1.129-1.279, p<0.001)	0.997 (0.934-1.064, p=0.924)	0.887 (0.830-0.949, p<0.001)
	Any other White background	94067	87.0 (86.7 - 87.2)		3.384 (3.317-3.452, p<0.001)	3.531 (3.459-3.604, p<0.001)	3.211 (3.142-3.281, p<0.001)
	White and Black Caribbean	6935	74.5 (73.5 - 75.5)		1.484 (1.406-1.567, p<0.001)	1.906 (1.803-2.017, p<0.001)	1.690 (1.596-1.789, p<0.001)
	White and Black African	3107	84.0 (82.6 - 85.2)		2.660 (2.419-2.931, p<0.001)	3.203 (2.905-3.538, p<0.001)	3.014 (2.727-3.332, p<0.001)
	White and Asian	4574	81.1 (80.0 - 82.2)		2.180 (2.025-2.350, p<0.001)	2.177 (2.017-2.352, p<0.001)	2.008 (1.857-2.171, p<0.001)
	Any other mixed background	7126	85.1 (84.2 - 85.9)		2.896 (2.714-3.093, p<0.001)	3.163 (2.958-3.386, p<0.001)	2.800 (2.614-2.999, p<0.001)
	Indian	36509	85.8 (85.4 - 86.1)		3.060 (2.971-3.154, p<0.001)	2.833 (2.747-2.921, p<0.001)	2.861 (2.770-2.954, p<0.001)
	Pakistani	38686	70.3 (69.9 - 70.8)		1.203 (1.176-1.230, p<0.001)	1.680 (1.640-1.720, p<0.001)	1.758 (1.713-1.803, p<0.001)
	Bangladeshi	12390	79.4 (78.7 - 80.1)		1.962 (1.878-2.051, p<0.001)	2.566 (2.453-2.685, p<0.001)	2.441 (2.328-2.559, p<0.001)
	Any other Asian background	22665	83.9 (83.4 - 84.3)		2.637 (2.545-2.734, p<0.001)	2.819 (2.717-2.925, p<0.001)	2.610 (2.513-2.711, p<0.001)
	Caribbean	8586	86.6 (85.8 - 87.3)		3.273 (3.077-3.485, p<0.001)	4.030 (3.783-4.297, p<0.001)	3.281 (3.074-3.502, p<0.001)
	African	34467	85.8 (85.4 - 86.2)		3.068 (2.975-3.164, p<0.001)	3.954 (3.830-4.083, p<0.001)	3.583 (3.467-3.704, p<0.001)
	Any other Black background	5759	84.9 (84.0 - 85.8)		2.861 (2.663-3.078, p<0.001)	3.505 (3.256-3.776, p<0.001)	3.053 (2.831-3.293, p<0.001)
	Chinese	5416	84.3 (83.4 - 85.3)		2.735 (2.543-2.945, p<0.001)	1.955 (1.815-2.109, p<0.001)	1.699 (1.574-1.834, p<0.001)
	Any other ethnic group	23171	84.6 (84.1 - 85.1)		2.790 (2.692-2.894, p<0.001)	3.323 (3.202-3.451, p<0.001)	3.039 (2.924-3.158, p<0.001)
	Unknown or not stated	21763	77.9 (77.4 - 78.5)		1.792 (1.735-1.851, p<0.001)	1.764 (1.706-1.825, p<0.001)	1.779 (1.718-1.843, p<0.001)
Childbearing woman’s deprivation decile based on postcode of usual address	Least deprived 10% (ref)	62694	83.0 (82.7 - 83.2)	<0.001	-	-	-
	No English address provided	5968	74.5 (73.4 - 75.6)		0.600 (0.564-0.639, p<0.001)	0.519 (0.486-0.554, p<0.001)	0.559 (0.522-0.598, p<0.001)
	Most deprived 10%	113483	58.5 (58.2 - 58.8)		0.290 (0.283-0.297, p<0.001)	0.321 (0.313-0.329, p<0.001)	0.378 (0.368-0.388, p<0.001)
	Second most deprived 10%	100073	66.5 (66.2 - 66.8)		0.407 (0.397-0.418, p<0.001)	0.406 (0.395-0.416, p<0.001)	0.449 (0.437-0.461, p<0.001)
	Third most deprived 10%	93632	71.0 (70.7 - 71.3)		0.503 (0.491-0.516, p<0.001)	0.480 (0.467-0.492, p<0.001)	0.502 (0.489-0.516, p<0.001)
	Fourth most deprived 10%	87911	73.7 (73.4 - 74.0)		0.576 (0.561-0.591, p<0.001)	0.559 (0.544-0.574, p<0.001)	0.565 (0.549-0.580, p<0.001)
	Fifth most deprived 10%	82976	75.0 (74.7 - 75.3)		0.616 (0.600-0.632, p<0.001)	0.615 (0.599-0.632, p<0.001)	0.626 (0.609-0.643, p<0.001)
	Fifth least deprived 10%	81006	76.3 (76.0 - 76.5)		0.660 (0.643-0.678, p<0.001)	0.666 (0.648-0.684, p<0.001)	0.663 (0.645-0.682, p<0.001)
	Fourth least deprived 10%	76364	77.2 (76.9 - 77.5)		0.697 (0.679-0.716, p<0.001)	0.718 (0.698-0.738, p<0.001)	0.730 (0.709-0.750, p<0.001)
	Third least deprived 10%	73725	77.9 (77.5 - 78.1)		0.722 (0.703-0.742, p<0.001)	0.743 (0.723-0.764, p<0.001)	0.761 (0.740-0.783, p<0.001)
	Second least deprived 10%	70932	79.2 (78.9 - 79.5)		0.783 (0.761-0.804, p<0.001)	0.798 (0.775-0.820, p<0.001)	0.818 (0.795-0.842, p<0.001)
Childbearing woman’s previous pregnancy key info	Parity 0 (ref)	392153	74.6 (74.4 - 74.7)	<0.001	-	-	-
	Parity Unknown	16770	80.7 (80.1 - 81.3)		1.423 (1.368-1.479, p<0.001)	1.559 (1.481-1.641, p<0.001)	1.387 (1.316-1.463, p<0.001)
	Parity 1	267512	73.5 (73.3 - 73.7)		0.946 (0.935-0.956, p<0.001)	0.826 (0.816-0.837, p<0.001)	0.816 (0.806-0.827, p<0.001)
	Parity 2	106625	69.2 (69.0 - 69.5)		0.767 (0.756-0.779, p<0.001)	0.649 (0.639-0.660, p<0.001)	0.638 (0.627-0.648, p<0.001)
	Parity 3	65704	62.0 (61.6 - 62.4)		0.556 (0.546-0.566, p<0.001)	0.467 (0.457-0.476, p<0.001)	0.454 (0.445-0.463, p<0.001)
Childbearing woman’s previous live births	No previous Caesarean (ref)	682323	72.7 (72.6 - 72.8)	<0.001	-	-	-
	Previous Caesarean Unknown	32210	82.6 (82.2 - 83.0)		1.785 (1.734-1.839, p<0.001)	1.948 (1.877-2.021, p<0.001)	1.486 (1.421-1.555, p<0.001)
	Previous Caesarean	134231	70.5 (70.3 - 70.7)		0.898 (0.887-0.910, p<0.001)	0.834 (0.822-0.846, p<0.001)	0.838 (0.826-0.851, p<0.001)
Childbearing woman’s previous stillbirths	No previous Stillbirth (ref)	819533	72.9 (72.8 - 73.0)	<0.001	-	-	-
	Previous Stillbirth Unknown	14913	67.4 (66.6 - 68.1)		0.768 (0.742-0.795, p<0.001)	0.411 (0.391-0.432, p<0.001)	0.472 (0.448-0.498, p<0.001)
	Previous Stillbirth	14318	68.2 (67.4 - 68.9)		0.797 (0.769-0.826, p<0.001)	0.778 (0.749-0.808, p<0.001)	0.823 (0.791-0.857, p<0.001)
1st antent'l appt	First antental appointment not between 13 and 24 weeks (ref)	780953	72.8 (72.7 - 72.9)	<0.001	-	-	-
	First antental appointment between 13 and 24 weeks	67811	71.3 (71.0 - 71.7)		0.928 (0.912-0.944, p<0.001)	0.887 (0.870-0.904, p<0.001)	0.874 (0.857-0.892, p<0.001)
Study cohort	Women who had first appointment by 24 weeks and not placed on continuity of carer pathway (ref)	632492	72.0 (71.9 - 72.1)	<0.001	-	-	-
	Women placed on full continuity of carer pathway by 24 weeks	191295	74.9 (74.7 - 75.1)		1.156 (1.143-1.170, p<0.001)	1.157 (1.142-1.171, p<0.001)	1.072 (1.056-1.089, p<0.001)
	Women with no antenatal appointment by 24 weeks	24977	73.5 (72.9 - 74.0)		1.075 (1.045-1.107, p<0.001)	0.912 (0.884-0.941, p<0.001)	0.907 (0.878-0.936, p<0.001)
Maternity Services Dataset, England; women with estimated month of conception Oct 2020 - Dec 2022.
P-value for demographic factor assesses the distribution of rates for the factor as a whole. OR (univariable) is odds ratio between target group and reference group for a specific demographic factor, with no other groups inputting to the logistic regression model. OR (multivariable) is odds ratio between target group and reference group for a specific demographic factor based on a single level lo…
