# Supplementary material for: Impact of midwife continuity of carer on stillbirth rate and first feed in England
Source: Commun Med (Lond). 2025 Aug 7;5:339. doi: 10.1038/s43856-025-01025-z (PMC12332168; doi:10.1038/s43856-025-01025-z)
Supplement: Supplementary file 9 — Supplementary Data 7 [file 43856_2025_1025_MOESM9_ESM.xlsx]

## Sheet: Supplementary Data 7
Supplementary Data 7: rate of first feed of breast milk for women i) placed on midwife led continuity of carer by 24 weeks, ii) having now appointment at all by 24 weeks compared with reference group of women who had an appointment by 24 weeks but were not placed on midwife led continuity of carer, for different demographic subgroups.
Topic	Group	Number in group	% Rate of outcome (95% CIs)	OR (univariable) - higher = more adverse outcome	OR (multivariable) - higher = more adverse outcome	OR (multilevel) - higher = more adverse outcome
First feed breastmilk, All Women	Appt but no MCoC by 24 weeks (ref)	632492	72 (71.9 - 72.1)	-	-	-
First feed breastmilk, All Women	Full MCoC by 24 weeks	191295	74.9 (74.7 - 75.1)	1.16 (1.14-1.17, p<0.001)	1.16 (1.14-1.17, p<0.001)	1.07 (1.06-1.09, p<0.001)
First feed breastmilk, All Women	No appt at all by 24 weeks	24977	73.5 (72.9 - 74)	1.08 (1.05-1.11, p<0.001)	0.91 (0.88-0.94, p<0.001)	0.91 (0.88-0.94, p<0.001)
First feed breastmilk, White Women	Appt but no MCoC by 24 weeks (ref)	472001	69.1 (69 - 69.2)	-	-	-
First feed breastmilk, White Women	Full MCoC by 24 weeks	134253	71.3 (71.1 - 71.6)	1.11 (1.10-1.13, p<0.001)	1.15 (1.13-1.16, p<0.001)	1.08 (1.06-1.10, p<0.001)
First feed breastmilk, White Women	No appt at all by 24 weeks	11356	64.8 (64 - 65.7)	0.83 (0.79-0.86, p<0.001)	0.84 (0.80-0.88, p<0.001)	0.83 (0.80-0.87, p<0.001)
First feed breastmilk, Black Women	Appt but no MCoC by 24 weeks (ref)	32717	85.5 (85.1 - 85.9)	-	-	-
First feed breastmilk, Black Women	Full MCoC by 24 weeks	11299	87.6 (86.9 - 88.2)	1.19 (1.12-1.27, p<0.001)	1.16 (1.09-1.24, p<0.001)	1.02 (0.95-1.10, p=0.595)
First feed breastmilk, Black Women	No appt at all by 24 weeks	4796	83.8 (82.7 - 84.8)	0.87 (0.81-0.95, p=0.002)	0.84 (0.77-0.91, p<0.001)	0.85 (0.78-0.92, p<0.001)
First feed breastmilk, South Asian Women	Appt but no MCoC by 24 weeks (ref)	77195	78.6 (78.3 - 78.8)	-	-	-
First feed breastmilk, South Asian Women	Full MCoC by 24 weeks	28242	81.2 (80.7 - 81.7)	1.18 (1.14-1.22, p<0.001)	1.15 (1.11-1.19, p<0.001)	0.98 (0.94-1.02, p=0.333)
First feed breastmilk, South Asian Women	No appt at all by 24 weeks	4813	78.7 (77.5 - 79.8)	1.01 (0.94-1.08, p=0.840)	1.01 (0.93-1.08, p=0.891)	0.98 (0.91-1.06, p=0.661)
First feed breastmilk, Women of Mixed, Other and Unknown Ethnicity	Appt but no MCoC by 24 weeks (ref)	50579	80.8 (80.4 - 81.1)	-	-	-
First feed breastmilk, Women of Mixed, Other and Unknown Ethnicity	Full MCoC by 24 weeks	17501	83.6 (83.1 - 84.2)	1.22 (1.16-1.27, p<0.001)	1.24 (1.18-1.30, p<0.001)	1.10 (1.03-1.16, p=0.002)
First feed breastmilk, Women of Mixed, Other and Unknown Ethnicity	No appt at all by 24 weeks	4012	79.3 (78 - 80.5)	0.91 (0.84-0.99, p=0.023)	1.08 (0.99-1.17, p=0.078)	1.00 (0.92-1.09, p=0.948)
First feed breastmilk, Women in most deprived population quintile based on postcode of usual address	Appt but no MCoC by 24 weeks (ref)	153611	61.5 (61.2 - 61.7)	-	-	-
First feed breastmilk, Women in most deprived population quintile based on postcode of usual address	Full MCoC by 24 weeks	51091	63.6 (63.2 - 64.1)	1.10 (1.07-1.12, p<0.001)	1.08 (1.05-1.10, p<0.001)	1.05 (1.02-1.08, p<0.001)
First feed breastmilk, Women in most deprived population quintile based on postcode of usual address	No appt at all by 24 weeks	8854	67.5 (66.5 - 68.5)	1.30 (1.24-1.36, p<0.001)	0.85 (0.81-0.90, p<0.001)	0.86 (0.82-0.91, p<0.001)
First feed breastmilk, Women in least deprived 80% of population quintile based on postcode of usual address	Appt but no MCoC by 24 weeks (ref)	474410	75.4 (75.3 - 75.6)	-	-	-
First feed breastmilk, Women in least deprived 80% of population quintile based on postcode of usual address	Full MCoC by 24 weeks	139453	79.0 (78.8 - 79.2)	1.22 (1.21-1.24, p<0.001)	1.20 (1.18-1.21, p<0.001)	1.08 (1.06-1.11, p<0.001)
First feed breastmilk, Women in least deprived 80% of population quintile based on postcode of usual address	Full MCoC by 24 weeks	15377	76.8 (76.1 - 77.4)	1.08 (1.04-1.12, p<0.001)	0.93 (0.89-0.97, p=0.001)	0.92 (0.89-0.96, p<0.001)
Maternity Services Dataset, England; women with estimated month of conception Oct 2020 - Dec 2022.
OR (univariable) is odds ratio between target group and reference group for a specific demographic factor, with no other groups inputting to the logistic regression model. OR (multivariable) is odds ratio between target group and reference group for a specific demographic factor based on a single level logistic regression model with all demographic factors in the table inputting. OR (multilevel) …
