# Supplementary material for: Impact of midwife continuity of carer on stillbirth rate and first feed in England
Source: Commun Med (Lond). 2025 Aug 7;5:339. doi: 10.1038/s43856-025-01025-z (PMC12332168; doi:10.1038/s43856-025-01025-z)
Supplement: Supplementary file 10 — Supplementary Data 8 [file 43856_2025_1025_MOESM10_ESM.xlsx]

## Sheet: Supplementary Data 8
Supplementary Data 8: data underpinning Figure 1 and Supplementary Figure 3 – Distribution of MCoC placement and average IMD by NHS Trust
Organisation code	Organisation name	Number of women with appointment within 24 weeks and not placed on MCoC	Number of women with appointment within 24 weeks and placed on MCoC	Proportion of women seen within 24 weeks who were placed on MCoC	Ranges in propotion of women placed on MCoC for bar chart	Average Index of Multiple Deprivation Score for all women in dataset (higher IMD = women living in less deprived areas on average). Data used in Supplementary Figure 4.
ENG	England Total	687900	206355	0.230756
R0A	Manchester University NHS Foundation Trust	18500	630	0.0329326	0 - 5%	3.63377
R0B	South Tyneside and Sunderland NHS Foundation Trust	5850	610	0.0944272	5 - 10%	3.24221
R0D	University Hospitals Dorset NHS Foundation Trust	5665	1295	0.186063	15 - 20%	5.83547
R1F	Isle Of Wight NHS Trust	360	815	0.693617	65 - 70%	4.13338
R1H	Barts Health NHS Trust	5315	4835	0.476355	45 - 50%	3.75691
R1K	London North West University Healthcare NHS Trust	130	4300	0.970655	95 - 100%	5.32725
RA2	Royal Surrey County Hospital NHS Foundation Trust	215	5415	0.961812	95 - 100%	7.97876
RA4	Yeovil District Hospital NHS Foundation Trust	1100	675	0.380282	35 - 40%	5.88988
RA7	University Hospitals Bristol and Weston NHS Foundation Trust	2680	2090	0.438155	40 - 45%	4.82112
RA9	Torbay And South Devon NHS Foundation Trust	1365	665	0.327586	30 - 35%	5.24507
RAE	Bradford Teaching Hospitals NHS Foundation Trust	5665	2790	0.329982	30 - 35%	2.32466
RAJ	Mid and South Essex NHS Foundation Trust	13620	3000	0.180505	15 - 20%	5.69738
RAL	Royal Free London NHS Foundation Trust	7545	125	0.0162973	0 - 5%	5.91118
RAP	North Middlesex University Hospital NHS Trust	950	2240	0.702194	70 - 75%	3.35405
RAS	The Hillingdon Hospitals NHS Foundation Trust	2595	1020	0.282158	25 - 30%	4.68981
RAX	Kingston Hospital NHS Foundation Trust	2215	2405	0.520563	50 - 55%	7.70025
RBD	Dorset County Hospital NHS Foundation Trust	2320	625	0.212224	20 - 25%	5.57482
RBK	Walsall Healthcare NHS Trust	1640	5265	0.762491	75 - 80%	2.82529
RBL	Wirral University Teaching Hospital NHS Foundation Trust	255	5455	0.955342	95 - 100%	4.03937
RBN	Mersey and West Lancashire Teaching Hospitals NHS Trust	715	4955	0.873898	85 - 90%	3.24337
RBT	Mid Cheshire Hospitals NHS Foundation Trust	4710	160	0.0328542	0 - 5%	5.96561
RC9	Bedfordshire Hospitals NHS Foundation Trust	13620	590	0.0415201	0 - 5%	5.31521
RCB	York And Scarborough Teaching Hospitals NHS Foundation Trust	5460	365	0.0626609	5 - 10%	6.79507
RCD	Harrogate And District NHS Foundation Trust	2175	1015	0.318182	30 - 35%	7.61807
RCF	Airedale NHS Foundation Trust	3520	365	0.0939511	5 - 10%	5.02391
RCX	The Queen Elizabeth Hospital, King's Lynn, NHS Foundation Trust	1815	1990	0.522996	50 - 55%	4.02924
RD1	Royal United Hospitals Bath NHS Foundation Trust	4475	800	0.151659	15 - 20%	6.8848
RD8	Milton Keynes University Hospital NHS Foundation Trust	3965	205	0.0491607	0 - 5%	6.46442
RDE	East Suffolk And North Essex NHS Foundation Trust	11450	245	0.0209491	0 - 5%	5.35819
RDU	Frimley Health NHS Foundation Trust	7745	4500	0.367497	35 - 40%	7.01461
REF	Royal Cornwall Hospitals NHS Trust	1820	1740	0.488764	45 - 50%	4.452
REP	Liverpool Women's NHS Foundation Trust	11915	2525	0.174861	15 - 20%	2.794
RF4	Barking, Havering And Redbridge University Hospitals NHS Trust	8670	375	0.0414594	0 - 5%	4.71935
RFF	Barnsley Hospital NHS Foundation Trust	2325	1135	0.328035	30 - 35%	4.04621
RFR	The Rotherham NHS Foundation Trust	4085	355	0.079955	5 - 10%	3.57889
RFS	Chesterfield Royal Hospital NHS Foundation Trust	5175	650	0.111588	10 - 15%	4.98706
RGN	North West Anglia NHS Foundation Trust	11445	140	0.0120846	0 - 5%	5.56378
RGP	James Paget University Hospitals NHS Foundation Trust	1110	1520	0.577947	55 - 60%	3.75961
RGR	West Suffolk NHS Foundation Trust	1555	565	0.266509	25 - 30%	6.11126
RGT	Cambridge University Hospitals NHS Foundation Trust	8210	1060	0.114347	10 - 15%	7.4497
RH5	Somerset NHS Foundation Trust	1515	1980	0.566524	55 - 60%	5.5
RH8	Royal Devon University Healthcare NHS Foundation Trust	4360	1280	0.22695	20 - 25%	5.88758
RHM	University Hospital Southampton NHS Foundation Trust	4720	6065	0.562355	55 - 60%	5.57663
RHQ	Sheffield Teaching Hospitals NHS Foundation Trust	10845	130	0.0118451	0 - 5%	4.19504
RHU	Portsmouth Hospitals University National Health Service Trust	4060	4855	0.544588	50 - 55%	5.26847
RHW	Royal Berkshire NHS Foundation Trust	8125	1040	0.113475	10 - 15%	7.08475
RJ1	Guy's And St Thomas' NHS Foundation Trust	10580	1515	0.125258	10 - 15%	4.39538
RJ2	Lewisham And Greenwich NHS Trust	11805	1075	0.0834627	5 - 10%	4.31565
RJ6	Croydon Health Services NHS Trust	3630	1065	0.226837	20 - 25%	4.36118
RJ7	St George's University Hospitals NHS Foundation Trust	3775	1805	0.323477	30 - 35%	5.70837
RJC	South Warwickshire University NHS Foundation Trust	590	5185	0.897835	85 - 90%	7.3809
RJE	University Hospitals Of North Midlands NHS Trust	11035	450	0.0391815	0 - 5%	4.52404
RJL	Northern Lincolnshire And Goole NHS Foundation Trust	5675	1435	0.201828	20 - 25%	4.25225
RJR	Countess Of Chester Hospital NHS Foundation Trust	1540	30	0.0191083	0 - 5%	5.62192
RJZ	King's College Hospital NHS Foundation Trust	13415	1450	0.0975446	5 - 10%	5.47172
RK5	Sherwood Forest Hospitals NHS Foundation Trust	5525	45	0.00807899	0 - 5%	4.39275
RK9	University Hospitals Plymouth NHS Trust	6325	35	0.00550314	0 - 5%	4.60469
RKB	University Hospitals Coventry And Warwickshire NHS Trust	8015	1035	0.114365	10 - 15%	4.87236
RKE	Whittington Health NHS Trust	295	3695	0.926065	90 - 95%	4.26689
RL4	The Royal Wolverhampton NHS Trust	6155	3365	0.353466	35 - 40%	3.80449
RLQ	Wye Valley NHS Trust	3020	55	0.0178862	0 - 5%	5.28413
RLT	George Eliot Hospital NHS Trust	2475	540	0.179104	15 - 20%	5.22342
RM1	Norfolk And Norwich University Hospitals NHS Foundation Trust	8845	400	0.0432666	0 - 5%	5.81972
RM3	Northern Care Alliance NHS Foundation Trust	2260	120	0.0504202	5 - 10%	2.81357
RMC	Bolton NHS Foundation Trust	7260	375	0.0491159	0 - 5%	3.82777
RMP	Tameside And Glossop Integrated Care NHS Foundation Trust	2730	110	0.0387324	0 - 5%	3.26573
RN3	Great Western Hospitals NHS Foundation Trust	6240	460	0.0686567	5 - 10%	6.57809
RN5	Hampshire Hospitals NHS Foundation Trust	680	7690	0.918757	90 - 95%	7.2528
RN7	Dartford And Gravesham NHS Trust	3765	325	0.0794621	5 - 10%	5.20162
RNA	The Dudley Group NHS Foundation Trust	6450	690	0.0966387	5 - 10%	3.88774
RNN	North Cumbria Integrated Care NHS Foundation Trust	2925	2090	0.41675	40 - 45%	4.90627
RNQ	Kettering General Hospital NHS Foundation Trust	2930	1460	0.332574	30 - 35%	5.43026
RNS	Northampton General Hospital NHS Trust	6735	870	0.114398	10 - 15%	5.59523
RNZ	Salisbury NHS Foundation Trust	3495	90	0.0251046	0 - 5%	6.94678
RP5	Doncaster And Bassetlaw Teaching Hospitals NHS Foundation Trust	7270	420	0.0546164	5 - 10%	3.83525
RPA	Medway NHS Foundation Trust	8235	220	0.0260201	0 - 5%	4.41629
RQ3	Birmingham Women's And Children's NHS Foundation Trust	5655	7090	0.556297	55 - 60%	3.22294
RQM	Chelsea And Westminster Hospital NHS Foundation Trust	13245	2445	0.155832	15 - 20%	5.48119
RQW	The Princess Alexandra Hospital NHS Trust	4500	1400	0.237288	20 - 25%	6.3026
RQX	Homerton Healthcare NHS Foundation Trust	7345	2985	0.288964	25 - 30%	3.49868
RR7	Gateshead Health NHS Foundation Trust	2930	750	0.203804	20 - 25%	3.8205
RR8	Leeds Teaching Hospitals NHS Trust	12550	4135	0.247827	20 - 25%	4.13264
RRF	Wrightington, Wigan And Leigh NHS Foundation Trust	2180	135	0.0583153	5 - 10%	4.34801
RRK	University Hospitals Birmingham NHS Foundation Trust	7170	7650	0.516194	50 - 55%	3.21575
RRV	University College London Hospitals NHS Foundation Trust	8670	1185	0.120244	10 - 15%	4.74527
RTD	The Newcastle Upon Tyne Hospitals NHS Foundation Trust	8940	1195	0.117908	10 - 15%	4.2327
RTE	Gloucestershire Hospitals NHS Foundation Trust	9995	1060	0.0958842	5 - 10%	6.36629
RTF	Northumbria Healthcare NHS Foundation Trust	4955	185	0.0359922	0 - 5%	4.83989
RTG	University Hospitals Of Derby And Burton NHS Foundation Trust	14740	285	0.0189684	0 - 5%	5.55204
RTH	Oxford University Hospitals NHS Foundation Trust	5380	3670	0.405525	40 - 45%	7.42087
RTK	Ashford And St Peter's Hospitals NHS Foundation Trust	5585	610	0.0984665	5 - 10%	7.02203
RTP	Surrey And Sussex Healthcare NHS Trust	6800	1925	0.22063	20 - 25%	6.89705
RTR	South Tees Hospitals NHS Foundation Trust	5850	170	0.0282392	0 - 5%	4.47109
RTX	University Hospitals Of Morecambe Bay NHS Foundation Trust	4985	145	0.0282651	0 - 5%	5.10117
RVJ	North Bristol NHS Trust	8525	115	0.0133102	0 - 5%	6.03209
RVR	Epsom And St Helier University Hospitals NHS Trust	300	6030	0.952607	95 - 100%	6.99099
RVV	East Kent Hospitals University NHS Foundation Trust	11345	300	0.0257621	0 - 5%	4.67854
RVW	North Tees And Hartlepool NHS Foundation Trust	3740	905	0.194833	15 - 20%	3.68494
RVY	Southport and Ormskirk Hospital NHS Trust	1445	280	0.162319	15 - 20%	4.66161
RWA	Hull University Teaching Hospitals NHS Trust	7940	1345	0.144857	10 - 15%	4.42226
RWD	United Lincolnshire Hospitals NHS Trust	6700	1945	0.224986	20 - 25%	5.23429
RWE	University Hospitals Of Leicester NHS Trust	11850	440	0.0358015	0 - 5%	5.75148
RWF	Maidstone And Tunbridge Wells NHS Trust	7990	370	0.0442584	0 - 5%	6.74498
RWG	West Hertfordshire Teaching Hospitals NHS Trust	6740	475	0.0658351	5 - 10%	6.74053
RWH	East And North Hertfordshire NHS Trust	9185	990	0.0972973	5 - 10%	6.90382
RWJ	Stockport NHS Foundation Trust	3505	1150	0.247046	20 - 25%	5.40637
RWP	Worcestershire Acute Hospitals NHS Trust	7290	1810	0.198901	15 - 20%	5.7355
RWW	Warrington And Halton Teaching Hospitals NHS Foundation Trust	595	1560	0.723898	70 - 75%	5.04375
RWY	Calderdale And Huddersfield NHS Foundation Trust	6635	1080	0.139987	10 - 15%	4.16087
RX1	Nottingham University Hospitals NHS Trust	7840	255	0.0315009	0 - 5%	4.94318
RXC	East Sussex Healthcare NHS Trust	3860	860	0.182203	15 - 20%	4.58313
RXF	Mid Yorkshire Teaching NHS Trust	9185	1465	0.137559	10 - 15%	3.7903
RXK	Sandwell And West Birmingham Hospitals NHS Trust	8735	780	0.0819758	5 - 10%	2.28846
RXL	Blackpool Teaching Hospitals NHS Foundation Trust	2550	370	0.126712	10 - 15%	4.04123
RXN	Lancashire Teaching Hospitals NHS Foundation Trust	6510	1625	0.199754	15 - 20%	5.30426
RXP	County Durham And Darlington NHS Foundation Trust	3570	3780	0.514286	50 - 55%	4.1089
RXQ	Buckinghamshire Healthcare NHS Trust	2335	345	0.128731	10 - 15%	7.52952
RXR	East Lancashire Hospitals NHS Trust	10915	205	0.0184353	0 - 5%	3.30284
RXW	The Shrewsbury And Telford Hospital NHS Trust	3150	3830	0.548711	50 - 55%	5.27042
RYJ	Imperial College Healthcare NHS Trust	3300	8975	0.731161	70 - 75%	4.73137
RYR	University Hospitals Sussex NHS Foundation Trust	9230	4185	0.311964	30 - 35%	6.28847
RBZ	Northern Devon Healthcare NHS Trust	50	790	0.940476	90 - 95%	4.90273
RJN	East Cheshire NHS Trust	160	115	0.418182	40 - 45%	6.66423
RW6	Penine Acute Hospital NHS Trust	20	0	0	0 - 5%	1.83333
Maternity Services Dataset, England; women with estimated month of conception Oct 2020 - Dec 2022.
Number of NHS Trusts by with each range of proportions of women fully placed on MCoC by 24 weeks presented alongside average Index of Mulitple Deprivation for women in dataset by NHS Trust . The proportion of women fully placed on MCoC is derived from those with an appointment and known MCoC placement status by 24 weeks. A higher average Index of Multiple Deprivation score relates to women living…
