# Supplementary material for: Impact of midwife continuity of carer on stillbirth rate and first feed in England
Source: Commun Med (Lond). 2025 Aug 7;5:339. doi: 10.1038/s43856-025-01025-z (PMC12332168; doi:10.1038/s43856-025-01025-z)
Supplement: Supplementary file 11 — Supplementary Data 9 [file 43856_2025_1025_MOESM11_ESM.xlsx]

## Sheet: Supplementary Data 9
Supplementary Data 9: data underpinning Supplementary Figure 4 - number of pregnancies by MCoC placement group at 24 weeks through time.
Year and month of estimated conception	Is year and month included in study	Pregnancies where woman had appointment by 24 weeks but unknown whether placed on MCoC at 24 weeks	Pregnancies where woman had appointment by 24 weeks but confirmed to to have been placed on MCoC at 24 weeks.	Pregnancies for which it is confirmed that the woman was placed on MCoC with named midwife and care team at 24 weeks	Pregnancies where woman did not have an appointment at all by 24 weeks.
2018-04	No	186	0	0	12
2018-05	No	1803	0	0	118
2018-06	No	9969	0	0	458
2018-07	No	24368	0	0	1265
2018-08	No	27485	0	0	1716
2018-09	No	27258	0	0	1409
2018-10	No	29933	75	0	1187
2018-11	No	28695	626	4	1171
2018-12	No	31481	1464	10	1240
2019-01	No	28067	3208	69	948
2019-02	No	22903	5967	259	692
2019-03	No	24936	6804	329	779
2019-04	No	25653	6626	337	821
2019-05	No	25726	6978	344	743
2019-06	No	24965	6820	329	685
2019-07	No	25775	6739	423	760
2019-08	No	26052	7066	403	728
2019-09	No	25090	6778	488	596
2019-10	No	27305	7772	654	617
2019-11	No	26411	7729	929	635
2019-12	No	28531	8826	1366	810
2020-01	No	27174	9398	1366	889
2020-02	No	24322	9611	1312	936
2020-03	No	25060	10054	1340	889
2020-04	No	24863	10507	1462	829
2020-05	No	26102	12019	2050	775
2020-06	No	24013	13175	2237	747
2020-07	No	22465	14741	3459	807
2020-08	No	19419	16765	4626	859
2020-09	No	15293	20374	5748	827
2020-10	Yes	9697	27605	6948	842
2020-11	Yes	8901	26191	7050	802
2020-12	Yes	9477	28866	8115	988
2021-01	Yes	8887	27855	7736	937
2021-02	Yes	7931	24550	6892	891
2021-03	Yes	8210	26227	7072	1048
2021-04	Yes	8737	24348	7164	943
2021-05	Yes	9376	25456	7825	1084
2021-06	Yes	9065	24879	7853	996
2021-07	Yes	9218	24943	7701	1121
2021-08	Yes	10463	25099	7671	1186
2021-09	Yes	10763	23467	7326	1016
2021-10	Yes	11778	24576	8360	1091
2021-11	Yes	10738	23302	8068	992
2021-12	Yes	10315	26717	8420	1144
2022-01	Yes	9701	26222	8456	1145
2022-02	Yes	7440	23036	7909	1110
2022-03	Yes	6747	25250	8695	1220
2022-04	Yes	6435	25594	8506	1200
2022-05	Yes	5570	27257	8769	1179
2022-06	Yes	6188	25482	8052	1086
2022-07	Yes	6750	26451	8171	1168
2022-08	Yes	6694	27639	8235	1122
2022-09	Yes	6592	27507	7816	1088
2022-10	Yes	6333	29934	7537	1075
2022-11	Yes	5866	28142	7018	1064
2022-12	Yes	6175	29935	7537	1185
Maternity Services Dataset, England.
Time series includes earlier months not included in study alongside months included in study, as indicated by column B. Note that women in column C, with unknown placement status, were excluded from study. For a comparable time series, this table also includes all eligible pregnancies where the woman had more than one pregnancy in the period, whereas the study excludes all but the first one in th…
