# Supplementary material for: Impact of midwife continuity of carer on stillbirth rate and first feed in England
Source: Commun Med (Lond). 2025 Aug 7;5:339. doi: 10.1038/s43856-025-01025-z (PMC12332168; doi:10.1038/s43856-025-01025-z)
Supplement: Supplementary file 12 — Supplementary Data 10 [file 43856_2025_1025_MOESM12_ESM.xlsx]

## Sheet: Supplementary Data 10
Supplementary Data 10: data underpinning caterpillar plots in Supplementary Figure 5 showing ordered log odds ratios from models
Predicted outcome used in model	Ordered log odds ratio that generates random intercept for each NHS Trust - 95% Upper Confidence Interval	Ordered log odds ratio that generates random intercept for each NHS Trust - 95% Lower Confidence Interval	Ordered log odds ratio that generates random intercept for each NHS Trust - value
Women placed on full continuity of carer pathway by 24 weeks (compared with women with first appointment by 24 weeks but known not to have been placed on pathway)	-3.677	-3.511	-3.843
Women placed on full continuity of carer pathway by 24 weeks (compared with women with first appointment by 24 weeks but known not to have been placed on pathway)	-3.292	-3.144	-3.439
Women placed on full continuity of carer pathway by 24 weeks (compared with women with first appointment by 24 weeks but known not to have been placed on pathway)	-2.986	-2.899	-3.073
Women placed on full continuity of carer pathway by 24 weeks (compared with women with first appointment by 24 weeks but known not to have been placed on pathway)	-2.875	-2.79	-2.959
Women placed on full continuity of carer pathway by 24 weeks (compared with women with first appointment by 24 weeks but known not to have been placed on pathway)	-2.718	-2.625	-2.811
Women placed on full continuity of carer pathway by 24 weeks (compared with women with first appointment by 24 weeks but known not to have been placed on pathway)	-2.586	-2.496	-2.676
Women placed on full continuity of carer pathway by 24 weeks (compared with women with first appointment by 24 weeks but known not to have been placed on pathway)	-2.577	-2.507	-2.648
Women placed on full continuity of carer pathway by 24 weeks (compared with women with first appointment by 24 weeks but known not to have been placed on pathway)	-2.427	-2.24	-2.615
Women placed on full continuity of carer pathway by 24 weeks (compared with women with first appointment by 24 weeks but known not to have been placed on pathway)	-2.426	-2.366	-2.485
Women placed on full continuity of carer pathway by 24 weeks (compared with women with first appointment by 24 weeks but known not to have been placed on pathway)	-2.407	-2.273	-2.541
Women placed on full continuity of carer pathway by 24 weeks (compared with women with first appointment by 24 weeks but known not to have been placed on pathway)	-2.291	-2.227	-2.355
Women placed on full continuity of carer pathway by 24 weeks (compared with women with first appointment by 24 weeks but known not to have been placed on pathway)	-2.148	-1.168	-3.128
Women placed on full continuity of carer pathway by 24 weeks (compared with women with first appointment by 24 weeks but known not to have been placed on pathway)	-2.106	-2.038	-2.174
Women placed on full continuity of carer pathway by 24 weeks (compared with women with first appointment by 24 weeks but known not to have been placed on pathway)	-2.105	-2.047	-2.163
Women placed on full continuity of carer pathway by 24 weeks (compared with women with first appointment by 24 weeks but known not to have been placed on pathway)	-2.066	-1.988	-2.144
Women placed on full continuity of carer pathway by 24 weeks (compared with women with first appointment by 24 weeks but known not to have been placed on pathway)	-2.023	-1.917	-2.128
Women placed on full continuity of carer pathway by 24 weeks (compared with women with first appointment by 24 weeks but known not to have been placed on pathway)	-2.013	-1.929	-2.098
Women placed on full continuity of carer pathway by 24 weeks (compared with women with first appointment by 24 weeks but known not to have been placed on pathway)	-1.976	-1.935	-2.016
Women placed on full continuity of carer pathway by 24 weeks (compared with women with first appointment by 24 weeks but known not to have been placed on pathway)	-1.958	-1.894	-2.021
Women placed on full continuity of carer pathway by 24 weeks (compared with women with first appointment by 24 weeks but known not to have been placed on pathway)	-1.847	-1.773	-1.921
Women placed on full continuity of carer pathway by 24 weeks (compared with women with first appointment by 24 weeks but known not to have been placed on pathway)	-1.834	-1.753	-1.914
Women placed on full continuity of carer pathway by 24 weeks (compared with women with first appointment by 24 weeks but known not to have been placed on pathway)	-1.756	-1.708	-1.805
Women placed on full continuity of carer pathway by 24 weeks (compared with women with first appointment by 24 weeks but known not to have been placed on pathway)	-1.754	-1.657	-1.851
Women placed on full continuity of carer pathway by 24 weeks (compared with women with first appointment by 24 weeks but known not to have been placed on pathway)	-1.726	-1.678	-1.774
Women placed on full continuity of carer pathway by 24 weeks (compared with women with first appointment by 24 weeks but known not to have been placed on pathway)	-1.671	-1.618	-1.723
Women placed on full continuity of carer pathway by 24 weeks (compared with women with first appointment by 24 weeks but known not to have been placed on pathway)	-1.652	-1.609	-1.694
Women placed on full continuity of carer pathway by 24 weeks (compared with women with first appointment by 24 weeks but known not to have been placed on pathway)	-1.568	-1.474	-1.661
Women placed on full continuity of carer pathway by 24 weeks (compared with women with first appointment by 24 weeks but known not to have been placed on pathway)	-1.532	-1.48	-1.585
Women placed on full continuity of carer pathway by 24 weeks (compared with women with first appointment by 24 weeks but known not to have been placed on pathway)	-1.519	-1.468	-1.57
Women placed on full continuity of carer pathway by 24 weeks (compared with women with first appointment by 24 weeks but known not to have been placed on pathway)	-1.476	-1.423	-1.529
Women placed on full continuity of carer pathway by 24 weeks (compared with women with first appointment by 24 weeks but known not to have been placed on pathway)	-1.421	-1.349	-1.493
Women placed on full continuity of carer pathway by 24 weeks (compared with women with first appointment by 24 weeks but known not to have been placed on pathway)	-1.388	-1.338	-1.438
Women placed on full continuity of carer pathway by 24 weeks (compared with women with first appointment by 24 weeks but known not to have been placed on pathway)	-1.28	-1.191	-1.37
Women placed on full continuity of carer pathway by 24 weeks (compared with women with first appointment by 24 weeks but known not to have been placed on pathway)	-1.131	-1.094	-1.168
Women placed on full continuity of carer pathway by 24 weeks (compared with women with first appointment by 24 weeks but known not to have been placed on pathway)	-1.108	-1.054	-1.162
Women placed on full continuity of carer pathway by 24 weeks (compared with women with first appointment by 24 weeks but known not to have been placed on pathway)	-1.091	-1.044	-1.139
Women placed on full continuity of carer pathway by 24 weeks (compared with women with first appointment by 24 weeks but known not to have been placed on pathway)	-1.04	-0.992	-1.088
Women placed on full continuity of carer pathway by 24 weeks (compared with women with first appointment by 24 weeks but known not to have been placed on pathway)	-0.981	-0.926	-1.037
Women placed on full continuity of carer pathway by 24 weeks (compared with women with first appointment by 24 weeks but known not to have been placed on pathway)	-0.941	-0.909	-0.973
Women placed on full continuity of carer pathway by 24 weeks (compared with women with first appointment by 24 weeks but known not to have been placed on pathway)	-0.914	-0.856	-0.972
Women placed on full continuity of carer pathway by 24 weeks (compared with women with first appointment by 24 weeks but known not to have been placed on pathway)	-0.899	-0.856	-0.941
Women placed on full continuity of carer pathway by 24 weeks (compared with women with first appointment by 24 weeks but known not to have been placed on pathway)	-0.79	-0.749	-0.83
Women placed on full continuity of carer pathway by 24 weeks (compared with women with first appointment by 24 weeks but known not to have been placed on pathway)	-0.777	-0.722	-0.832
Women placed on full continuity of carer pathway by 24 weeks (compared with women with first appointment by 24 weeks but known not to have been placed on pathway)	-0.715	-0.687	-0.742
Women placed on full continuity of carer pathway by 24 weeks (compared with women with first appointment by 24 weeks but known not to have been placed on pathway)	-0.664	-0.632	-0.696
Women placed on full continuity of carer pathway by 24 weeks (compared with women with first appointment by 24 weeks but known not to have been placed on pathway)	-0.635	-0.602	-0.669
Women placed on full continuity of carer pathway by 24 weeks (compared with women with first appointment by 24 weeks but known not to have been placed on pathway)	-0.633	-0.59	-0.676
Women placed on full continuity of carer pathway by 24 weeks (compared with women with first appointment by 24 weeks but known not to have been placed on pathway)	-0.577	-0.544	-0.61
Women placed on full continuity of carer pathway by 24 weeks (compared with women with first appointment by 24 weeks but known not to have been placed on pathway)	-0.544	-0.508	-0.58
Women placed on full continuity of carer pathway by 24 weeks (compared with women with first appointment by 24 weeks but known not to have been placed on pathway)	-0.536	-0.494	-0.577
Women placed on full continuity of carer pathway by 24 weeks (compared with women with first appointment by 24 weeks but known not to have been placed on pathway)	-0.531	-0.5	-0.562
Women placed on full continuity of carer pathway by 24 weeks (compared with women with first appointment by 24 weeks but known not to have been placed on pathway)	-0.506	-0.475	-0.537
Women placed on full continuity of carer pathway by 24 weeks (compared with women with first appointment by 24 weeks but known not to have been placed on pathway)	-0.496	-0.463	-0.529
Women placed on full continuity of carer pathway by 24 weeks (compared with women with first appointment by 24 weeks but known not to have been placed on pathway)	-0.473	-0.445	-0.5
Women placed on full continuity of carer pathway by 24 weeks (compared with women with first appointment by 24 weeks but known not to have been placed on pathway)	-0.45	-0.394	-0.506
Women placed on full continuity of carer pathway by 24 weeks (compared with women with first appointment by 24 weeks but known not to have been placed on pathway)	-0.441	-0.409	-0.474
Women placed on full continuity of carer pathway by 24 weeks (compared with women with first appointment by 24 weeks but known not to have been placed on pathway)	-0.396	-0.368	-0.424
Women placed on full continuity of carer pathway by 24 weeks (compared with women with first appointment by 24 weeks but known not to have been placed on pathway)	-0.36	-0.327	-0.393
Women placed on full continuity of carer pathway by 24 weeks (compared with women with first appointment by 24 weeks but known not to have been placed on pathway)	-0.341	-0.312	-0.371
Women placed on full continuity of carer pathway by 24 weeks (compared with women with first appointment by 24 weeks but known not to have been placed on pathway)	-0.331	-0.273	-0.389
Women placed on full continuity of carer pathway by 24 weeks (compared with women with first appointment by 24 weeks but known not to have been placed on pathway)	-0.18	-0.158	-0.202
Women placed on full continuity of carer pathway by 24 weeks (compared with women with first appointment by 24 weeks but known not to have been placed on pathway)	-0.144	-0.123	-0.166
Women placed on full continuity of carer pathway by 24 weeks (compared with women with first appointment by 24 weeks but known not to have been placed on pathway)	-0.12	-0.082	-0.159
Women placed on full continuity of carer pathway by 24 weeks (compared with women with first appointment by 24 weeks but known not to have been placed on pathway)	-0.117	-0.052	-0.182
Women placed on full continuity of carer pathway by 24 weeks (compared with women with first appointment by 24 weeks but known not to have been placed on pathway)	-0.045	-0.024	-0.065
Women placed on full continuity of carer pathway by 24 weeks (compared with women with first appointment by 24 weeks but known not to have been placed on pathway)	-0.042	-0.005	-0.079
Women placed on full continuity of carer pathway by 24 weeks (compared with women with first appointment by 24 weeks but known not to have been placed on pathway)	-0.002	0.046	-0.049
Women placed on full continuity of carer pathway by 24 weeks (compared with women with first appointment by 24 weeks but known not to have been placed on pathway)	0.02	0.058	-0.018
Women placed on full continuity of carer pathway by 24 weeks (compared with women with first appointment by 24 weeks but known not to have been placed on pathway)	0.101	0.132	0.07
Women placed on full continuity of carer pathway by 24 weeks (compared with women with first appointment by 24 weeks but known not to have been placed on pathway)	0.102	0.132	0.073
Women placed on full continuity of carer pathway by 24 weeks (compared with women with first appointment by 24 weeks but known not to have been placed on pathway)	0.115	0.156	0.074
Women placed on full continuity of carer pathway by 24 weeks (compared with women with first appointment by 24 weeks but known not to have been placed on pathway)	0.125	0.152	0.097
Women placed on full continuity of carer pathway by 24 weeks (compared with women with first appointment by 24 weeks but known not to have been placed on pathway)	0.157	0.183	0.13
Women placed on full continuity of carer pathway by 24 weeks (compared with women with first appointment by 24 weeks but known not to have been placed on pathway)	0.209	0.244	0.174
Women placed on full continuity of carer pathway by 24 weeks (compared with women with first appointment by 24 weeks but known not to have been placed on pathway)	0.266	0.311	0.221
Women placed on full continuity of carer pathway by 24 weeks (compared with women with first appointment by 24 weeks but known not to have been placed on pathway)	0.29	0.316	0.264
Women placed on full continuity of carer pathway by 24 weeks (compared with women with first appointment by 24 weeks but known not to have been placed on pathway)	0.323	0.349	0.297
Women placed on full continuity of carer pathway by 24 weeks (compared with women with first appointment by 24 weeks but known not to have been placed on pathway)	0.323	0.341	0.305
Women placed on full continuity of carer pathway by 24 weeks (compared with women with first appointment by 24 weeks but known not to have been placed on pathway)	0.345	0.377	0.313
Women placed on full continuity of carer pathway by 24 weeks (compared with women with first appointment by 24 weeks but known not to have been placed on pathway)	0.346	0.368	0.324
Women placed on full continuity of carer pathway by 24 weeks (compared with women with first appointment by 24 weeks but known not to have been placed on pathway)	0.421	0.452	0.39
Women placed on full continuity of carer pathway by 24 weeks (compared with women with first appointment by 24 weeks but known not to have been placed on pathway)	0.439	0.473	0.405
Women placed on full continuity of carer pathway by 24 weeks (compared with women with first appointment by 24 weeks but known not to have been placed on pathway)	0.501	0.538	0.464
Women placed on full continuity of carer pathway by 24 weeks (compared with women with first appointment by 24 weeks but known not to have been placed on pathway)	0.541	0.59	0.492
Women placed on full continuity of carer pathway by 24 weeks (compared with women with first appointment by 24 weeks but known not to have been placed on pathway)	0.573	0.596	0.55
Women placed on full continuity of carer pathway by 24 weeks (compared with women with first appointment by 24 weeks but known not to have been placed on pathway)	0.77	0.807	0.734
Women placed on full continuity of carer pathway by 24 weeks (compared with women with first appointment by 24 weeks but known not to have been placed on pathway)	0.779	0.808	0.75
Women placed on full continuity of carer pathway by 24 weeks (compared with women with first appointment by 24 weeks but known not to have been placed on pathway)	0.8	0.819	0.782
Women placed on full continuity of carer pathway by 24 weeks (compared with women with first appointment by 24 weeks but known not to have been placed on pathway)	0.83	0.852	0.808
Women placed on full continuity of carer pathway by 24 weeks (compared with women with first appointment by 24 weeks but known not to have been placed on pathway)	0.833	0.865	0.8
Women placed on full continuity of carer pathway by 24 weeks (compared with women with first appointment by 24 weeks but known not to have been placed on pathway)	0.851	0.898	0.803
Women placed on full continuity of carer pathway by 24 weeks (compared with women with first appointment by 24 weeks but known not to have been placed on pathway)	0.881	0.919	0.843
Women placed on full continuity of carer pathway by 24 weeks (compared with women with first appointment by 24 weeks but known not to have been placed on pathway)	1	1.019	0.981
Women placed on full continuity of carer pathway by 24 weeks (compared with women with first appointment by 24 weeks but known not to have been placed on pathway)	1.1	1.149	1.051
Women placed on full continuity of carer pathway by 24 weeks (compared with women with first appointment by 24 weeks but known not to have been placed on pathway)	1.203	1.225	1.182
Women placed on full continuity of carer pathway by 24 weeks (compared with women with first appointment by 24 weeks but known not to have been placed on pathway)	1.205	1.234	1.177
Women placed on full continuity of carer pathway by 24 weeks (compared with women with first appointment by 24 weeks but known not to have been placed on pathway)	1.262	1.291	1.233
Women placed on full continuity of carer pathway by 24 weeks (compared with women with first appointment by 24 weeks but known not to have been placed on pathway)	1.288	1.41	1.165
Women placed on full continuity of carer pathway by 24 weeks (compared with women with first appointment by 24 weeks but known not to have been placed on pathway)	1.299	1.319	1.28
Women placed on full continuity of carer pathway by 24 weeks (compared with women with first appointment by 24 weeks but known not to have been placed on pathway)	1.425	1.441	1.408
Women placed on full continuity of carer pathway by 24 weeks (compared with women with first appointment by 24 weeks but known not to have been placed on pathway)	1.509	1.543	1.476
Women placed on full continuity of carer pathway by 24 weeks (compared with women with first appointment by 24 weeks but known not to have been placed on pathway)	1.564	1.587	1.54
Women placed on full continuity of carer pathway by 24 weeks (compared with women with first appointment by 24 weeks but known not to have been placed on pathway)	1.593	1.626	1.56
Women placed on full continuity of carer pathway by 24 weeks (compared with women with first appointment by 24 weeks but known not to have been placed on pathway)	1.613	1.63	1.595
Women placed on full continuity of carer pathway by 24 weeks (compared with women with first appointment by 24 weeks but known not to have been placed on pathway)	1.684	1.713	1.654
Women placed on full continuity of carer pathway by 24 weeks (compared with women with first appointment by 24 weeks but known not to have been placed on pathway)	1.706	1.727	1.685
Women placed on full continuity of carer pathway by 24 weeks (compared with women with first appointment by 24 weeks but known not to have been placed on pathway)	1.714	1.738	1.69
Women placed on full continuity of carer pathway by 24 weeks (compared with women with first appointment by 24 weeks but known not to have been placed on pathway)	1.81	1.85	1.77
Women placed on full continuity of carer pathway by 24 weeks (compared with women with first appointment by 24 weeks but known not to have been placed on pathway)	1.834	1.869	1.8
Women placed on full continuity of carer pathway by 24 weeks (compared with women with first appointment by 24 weeks but known not to have been placed on pathway)	1.836	1.855	1.816
Women placed on full continuity of carer pathway by 24 weeks (compared with women with first appointment by 24 weeks but known not to have been placed on pathway)	2.254	2.293	2.215
Women placed on full continuity of carer pathway by 24 weeks (compared with women with first appointment by 24 weeks but known not to have been placed on pathway)	2.339	2.402	2.275
Women placed on full continuity of carer pathway by 24 weeks (compared with women with first appointment by 24 weeks but known not to have been placed on pathway)	2.339	2.359	2.318
Women placed on full continuity of carer pathway by 24 weeks (compared with women with first appointment by 24 weeks but known not to have been placed on pathway)	2.507	2.555	2.458
Women placed on full continuity of carer pathway by 24 weeks (compared with women with first appointment by 24 weeks but known not to have been placed on pathway)	2.548	2.577	2.52
Women placed on full continuity of carer pathway by 24 weeks (compared with women with first appointment by 24 weeks but known not to have been placed on pathway)	3.417	3.457	3.377
Women placed on full continuity of carer pathway by 24 weeks (compared with women with first appointment by 24 weeks but known not to have been placed on pathway)	3.789	3.833	3.746
Women placed on full continuity of carer pathway by 24 weeks (compared with women with first appointment by 24 weeks but known not to have been placed on pathway)	4.001	4.061	3.941
Women placed on full continuity of carer pathway by 24 weeks (compared with women with first appointment by 24 weeks but known not to have been placed on pathway)	4.035	4.075	3.995
Women placed on full continuity of carer pathway by 24 weeks (compared with women with first appointment by 24 weeks but known not to have been placed on pathway)	4.288	4.433	4.143
Women placed on full continuity of carer pathway by 24 weeks (compared with women with first appointment by 24 weeks but known not to have been placed on pathway)	4.576	4.64	4.511
Women placed on full continuity of carer pathway by 24 weeks (compared with women with first appointment by 24 weeks but known not to have been placed on pathway)	4.579	4.638	4.52
Women placed on full continuity of carer pathway by 24 weeks (compared with women with first appointment by 24 weeks but known not to have been placed on pathway)	4.839	4.908	4.77
Women placed on full continuity of carer pathway by 24 weeks (compared with women with first appointment by 24 weeks but known not to have been placed on pathway)	4.935	5.023	4.847
Women not seen at all by 24 weeks (compared with women with first appointment by 24 weeks but known not to have been placed on continuity of carer pathway)	-1.787	-1.732	-1.843
Women not seen at all by 24 weeks (compared with women with first appointment by 24 weeks but known not to have been placed on continuity of carer pathway)	-1.186	-1.082	-1.29
Women not seen at all by 24 weeks (compared with women with first appointment by 24 weeks but known not to have been placed on continuity of carer pathway)	-1.016	-0.908	-1.123
Women not seen at all by 24 weeks (compared with women with first appointment by 24 weeks but known not to have been placed on continuity of carer pathway)	-0.939	-0.799	-1.08
Women not seen at all by 24 weeks (compared with women with first appointment by 24 weeks but known not to have been placed on continuity of carer pathway)	-0.905	-0.841	-0.97
Women not seen at all by 24 weeks (compared with women with first appointment by 24 weeks but known not to have been placed on continuity of carer pathway)	-0.894	-0.799	-0.989
Women not seen at all by 24 weeks (compared with women with first appointment by 24 weeks but known not to have been placed on continuity of carer pathway)	-0.836	-0.761	-0.911
Women not seen at all by 24 weeks (compared with women with first appointment by 24 weeks but known not to have been placed on continuity of carer pathway)	-0.827	-0.701	-0.953
Women not seen at all by 24 weeks (compared with women with first appointment by 24 weeks but known not to have been placed on continuity of carer pathway)	-0.825	-0.751	-0.9
Women not seen at all by 24 weeks (compared with women with first appointment by 24 weeks but known not to have been placed on continuity of carer pathway)	-0.813	-0.738	-0.888
Women not seen at all by 24 weeks (compared with women with first appointment by 24 weeks but known not to have been placed on continuity of carer pathway)	-0.775	-0.681	-0.87
Women not seen at all by 24 weeks (compared with women with first appointment by 24 weeks but known not to have been placed on continuity of carer pathway)	-0.745	-0.659	-0.831
Women not seen at all by 24 weeks (compared with women with first appointment by 24 weeks but known not to have been placed on continuity of carer pathway)	-0.726	-0.658	-0.795
Women not seen at all by 24 weeks (compared with women with first appointment by 24 weeks but known not to have been placed on continuity of carer pathway)	-0.706	-0.653	-0.758
Women not seen at all by 24 weeks (compared with women with first appointment by 24 weeks but known not to have been placed on continuity of carer pathway)	-0.688	-0.632	-0.744
Women not seen at all by 24 weeks (compared with women with first appointment by 24 weeks but known not to have been placed on continuity of carer pathway)	-0.663	-0.581	-0.745
Women not seen at all by 24 weeks (compared with women with first appointment by 24 weeks but known not to have been placed on continuity of carer pathway)	-0.646	-0.578	-0.715
Women not seen at all by 24 weeks (compared with women with first appointment by 24 weeks but known not to have been placed on continuity of carer pathway)	-0.633	-0.534	-0.733
Women not seen at all by 24 weeks (compared with women with first appointment by 24 weeks but known not to have been placed on continuity of carer pathway)	-0.601	-0.525	-0.678
Women not seen at all by 24 weeks (compared with women with first appointment by 24 weeks but known not to have been placed on continuity of carer pathway)	-0.587	-0.503	-0.671
Women not seen at all by 24 weeks (compared with women with first appointment by 24 weeks but known not to have been placed on continuity of carer pathway)	-0.586	-0.503	-0.668
Women not seen at all by 24 weeks (compared with women with first appointment by 24 weeks but known not to have been placed on continuity of carer pathway)	-0.577	-0.436	-0.719
Women not seen at all by 24 weeks (compared with women with first appointment by 24 weeks but known not to have been placed on continuity of carer pathway)	-0.575	-0.496	-0.655
Women not seen at all by 24 weeks (compared with women with first appointment by 24 weeks but known not to have been placed on continuity of carer pathway)	-0.574	-0.515	-0.634
Women not seen at all by 24 weeks (compared with women with first appointment by 24 weeks but known not to have been placed on continuity of carer pathway)	-0.552	-0.505	-0.598
Women not seen at all by 24 weeks (compared with women with first appointment by 24 weeks but known not to have been placed on continuity of carer pathway)	-0.545	-0.472	-0.618
Women not seen at all by 24 weeks (compared with women with first appointment by 24 weeks but known not to have been placed on continuity of carer pathway)	-0.542	-0.492	-0.592
Women not seen at all by 24 weeks (compared with women with first appointment by 24 weeks but known not to have been placed on continuity of carer pathway)	-0.527	-0.483	-0.572
Women not seen at all by 24 weeks (compared with women with first appointment by 24 weeks but known not to have been placed on continuity of carer pathway)	-0.497	-0.42	-0.574
Women not seen at all by 24 weeks (compared with women with first appointment by 24 weeks but known not to have been placed on continuity of carer pathway)	-0.496	-0.441	-0.552
Women not seen at all by 24 weeks (compared with women with first appointment by 24 weeks but known not to have been placed on continuity of carer pathway)	-0.495	-0.387	-0.602
Women not seen at all by 24 weeks (compared with women with first appointment by 24 weeks but known not to have been placed on continuity of carer pathway)	-0.486	-0.411	-0.562
Women not seen at all by 24 weeks (compared with women with first appointment by 24 weeks but known not to have been placed on continuity of carer pathway)	-0.482	0.013	-0.976
Women not seen at all by 24 weeks (compared with women with first appointment by 24 weeks but known not to have been placed on continuity of carer pathway)	-0.478	-0.342	-0.614
Women not seen at all by 24 weeks (compared with women with first appointment by 24 weeks but known not to have been placed on continuity of carer pathway)	-0.477	-0.405	-0.548
Women not seen at all by 24 weeks (compared with women with first appointment by 24 weeks but known not to have been placed on continuity of carer pathway)	-0.475	-0.385	-0.564
Women not seen at all by 24 weeks (compared with women with first appointment by 24 weeks but known not to have been placed on continuity of carer pathway)	-0.473	-0.41	-0.535
Women not seen at all by 24 weeks (compared with women with first appointment by 24 weeks but known not to have been placed on continuity of carer pathway)	-0.437	-0.334	-0.54
Women not seen at all by 24 weeks (compared with women with first appointment by 24 weeks but known not to have been placed on continuity of carer pathway)	-0.429	-0.336	-0.521
Women not seen at all by 24 weeks (compared with women with first appointment by 24 weeks but known not to have been placed on continuity of carer pathway)	-0.428	-0.329	-0.526
Women not seen at all by 24 weeks (compared with women with first appointment by 24 weeks but known not to have been placed on continuity of carer pathway)	-0.427	-0.312	-0.542
Women not seen at all by 24 weeks (compared with women with first appointment by 24 weeks but known not to have been placed on continuity of carer pathway)	-0.416	-0.369	-0.464
Women not seen at all by 24 weeks (compared with women with first appointment by 24 weeks but known not to have been placed on continuity of carer pathway)	-0.414	-0.34	-0.488
Women not seen at all by 24 weeks (compared with women with first appointment by 24 weeks but known not to have been placed on continuity of carer pathway)	-0.399	-0.3	-0.498
Women not seen at all by 24 weeks (compared with women with first appointment by 24 weeks but known not to have been placed on continuity of carer pathway)	-0.391	-0.242	-0.54
Women not seen at all by 24 weeks (compared with women with first appointment by 24 weeks but known not to have been placed on continuity of carer pathway)	-0.383	-0.306	-0.461
Women not seen at all by 24 weeks (compared with women with first appointment by 24 weeks but known not to have been placed on continuity of carer pathway)	-0.371	-0.248	-0.494
Women not seen at all by 24 weeks (compared with women with first appointment by 24 weeks but known not to have been placed on continuity of carer pathway)	-0.347	-0.28	-0.414
Women not seen at all by 24 weeks (compared with women with first appointment by 24 weeks but known not to have been placed on continuity of carer pathway)	-0.34	-0.254	-0.426
Women not seen at all by 24 weeks (compared with women with first appointment by 24 weeks but known not to have been placed on continuity of carer pathway)	-0.323	-0.241	-0.405
Women not seen at all by 24 weeks (compared with women with first appointment by 24 weeks but known not to have been placed on continuity of carer pathway)	-0.31	-0.172	-0.448
Women not seen at all by 24 weeks (compared with women with first appointment by 24 weeks but known not to have been placed on continuity of carer pathway)	-0.309	-0.245	-0.373
Women not seen at all by 24 weeks (compared with women with first appointment by 24 weeks but known not to have been placed on continuity of carer pathway)	-0.299	-0.255	-0.344
Women not seen at all by 24 weeks (compared with women with first appointment by 24 weeks but known not to have been placed on continuity of carer pathway)	-0.292	-0.207	-0.377
Women not seen at all by 24 weeks (compared with women with first appointment by 24 weeks but known not to have been placed on continuity of carer pathway)	-0.291	-0.233	-0.349
Women not seen at all by 24 weeks (compared with women with first appointment by 24 weeks but known not to have been placed on continuity of carer pathway)	-0.286	-0.176	-0.397
Women not seen at all by 24 weeks (compared with women with first appointment by 24 weeks but known not to have been placed on continuity of carer pathway)	-0.28	-0.207	-0.354
Women not seen at all by 24 weeks (compared with women with first appointment by 24 weeks but known not to have been placed on continuity of carer pathway)	-0.279	-0.225	-0.332
Women not seen at all by 24 weeks (compared with women with first appointment by 24 weeks but known not to have been placed on continuity of carer pathway)	-0.271	-0.214	-0.328
Women not seen at all by 24 weeks (compared with women with first appointment by 24 weeks but known not to have been placed on continuity of carer pathway)	-0.27	-0.218	-0.323
Women not seen at all by 24 weeks (compared with women with first appointment by 24 weeks but known not to have been placed on continuity of carer pathway)	-0.259	-0.046	-0.472
Women not seen at all by 24 weeks (compared with women with first appointment by 24 weeks but known not to have been placed on continuity of carer pathway)	-0.249	-0.177	-0.321
Women not seen at all by 24 weeks (compared with women with first appointment by 24 weeks but known not to have been placed on continuity of carer pathway)	-0.247	-0.184	-0.309
Women not seen at all by 24 weeks (compared with women with first appointment by 24 weeks but known not to have been placed on continuity of carer pathway)	-0.245	-0.144	-0.347
Women not seen at all by 24 weeks (compared with women with first appointment by 24 weeks but known not to have been placed on continuity of carer pathway)	-0.223	-0.148	-0.299
Women not seen at all by 24 weeks (compared with women with first appointment by 24 weeks but known not to have been placed on continuity of carer pathway)	-0.203	-0.155	-0.251
Women not seen at all by 24 weeks (compared with women with first appointment by 24 weeks but known not to have been placed on continuity of carer pathway)	-0.197	-0.14	-0.253
Women not seen at all by 24 weeks (compared with women with first appointment by 24 weeks but known not to have been placed on continuity of carer pathway)	-0.186	-0.127	-0.244
Women not seen at all by 24 weeks (compared with women with first appointment by 24 weeks but known not to have been placed on continuity of carer pathway)	-0.151	-0.023	-0.278
Women not seen at all by 24 weeks (compared with women with first appointment by 24 weeks but known not to have been placed on continuity of carer pathway)	-0.111	-0.071	-0.151
Women not seen at all by 24 weeks (compared with women with first appointment by 24 weeks but known not to have been placed on continuity of carer pathway)	-0.104	0.025	-0.234
Women not seen at all by 24 weeks (compared with women with first appointment by 24 weeks but known not to have been placed on continuity of carer pathway)	-0.091	-0.051	-0.13
Women not seen at all by 24 weeks (compared with women with first appointment by 24 weeks but known not to have been placed on continuity of carer pathway)	-0.089	-0.011	-0.167
Women not seen at all by 24 weeks (compared with women with first appointment by 24 weeks but known not to have been placed on continuity of carer pathway)	-0.071	-0.021	-0.12
Women not seen at all by 24 weeks (compared with women with first appointment by 24 weeks but known not to have been placed on continuity of carer pathway)	-0.044	0.105	-0.192
Women not seen at all by 24 weeks (compared with women with first appointment by 24 weeks but known not to have been placed on continuity of carer pathway)	-0.033	0.071	-0.138
Women not seen at all by 24 weeks (compared with women with first appointment by 24 weeks but known not to have been placed on continuity of carer pathway)	-0.031	0.076	-0.137
Women not seen at all by 24 weeks (compared with women with first appointment by 24 weeks but known not to have been placed on continuity of carer pathway)	-0.016	0.046	-0.078
Women not seen at all by 24 weeks (compared with women with first appointment by 24 weeks but known not to have been placed on continuity of carer pathway)	0.001	0.064	-0.062
Women not seen at all by 24 weeks (compared with women with first appointment by 24 weeks but known not to have been placed on continuity of carer pathway)	0.034	0.079	-0.011
Women not seen at all by 24 weeks (compared with women with first appointment by 24 weeks but known not to have been placed on continuity of carer pathway)	0.047	0.114	-0.02
Women not seen at all by 24 weeks (compared with women with first appointment by 24 weeks but known not to have been placed on continuity of carer pathway)	0.053	0.083	0.023
Women not seen at all by 24 weeks (compared with women with first appointment by 24 weeks but known not to have been placed on continuity of carer pathway)	0.06	0.157	-0.036
Women not seen at all by 24 weeks (compared with women with first appointment by 24 weeks but known not to have been placed on continuity of carer pathway)	0.07	0.123	0.018
Women not seen at all by 24 weeks (compared with women with first appointment by 24 weeks but known not to have been placed on continuity of carer pathway)	0.08	0.196	-0.036
Women not seen at all by 24 weeks (compared with women with first appointment by 24 weeks but known not to have been placed on continuity of carer pathway)	0.126	0.214	0.039
Women not seen at all by 24 weeks (compared with women with first appointment by 24 weeks but known not to have been placed on continuity of carer pathway)	0.129	0.172	0.087
Women not seen at all by 24 weeks (compared with women with first appointment by 24 weeks but known not to have been placed on continuity of carer pathway)	0.18	0.226	0.135
Women not seen at all by 24 weeks (compared with women with first appointment by 24 weeks but known not to have been placed on continuity of carer pathway)	0.188	0.322	0.053
Women not seen at all by 24 weeks (compared with women with first appointment by 24 weeks but known not to have been placed on continuity of carer pathway)	0.196	0.258	0.133
Women not seen at all by 24 weeks (compared with women with first appointment by 24 weeks but known not to have been placed on continuity of carer pathway)	0.238	0.306	0.17
Women not seen at all by 24 weeks (compared with women with first appointment by 24 weeks but known not to have been placed on continuity of carer pathway)	0.301	0.382	0.22
Women not seen at all by 24 weeks (compared with women with first appointment by 24 weeks but known not to have been placed on continuity of carer pathway)	0.303	0.438	0.168
Women not seen at all by 24 weeks (compared with women with first appointment by 24 weeks but known not to have been placed on continuity of carer pathway)	0.313	0.41	0.216
Women not seen at all by 24 weeks (compared with women with first appointment by 24 weeks but known not to have been placed on continuity of carer pathway)	0.33	0.469	0.19
Women not seen at all by 24 weeks (compared with women with first appointment by 24 weeks but known not to have been placed on continuity of carer pathway)	0.371	0.433	0.31
Women not seen at all by 24 weeks (compared with women with first appointment by 24 weeks but known not to have been placed on continuity of carer pathway)	0.375	0.45	0.3
Women not seen at all by 24 weeks (compared with women with first appointment by 24 weeks but known not to have been placed on continuity of carer pathway)	0.381	0.98	-0.218
Women not seen at all by 24 weeks (compared with women with first appointment by 24 weeks but known not to have been placed on continuity of carer pathway)	0.384	0.439	0.329
Women not seen at all by 24 weeks (compared with women with first appointment by 24 weeks but known not to have been placed on continuity of carer pathway)	0.389	0.466	0.313
Women not seen at all by 24 weeks (compared with women with first appointment by 24 weeks but known not to have been placed on continuity of carer pathway)	0.442	0.508	0.376
Women not seen at all by 24 weeks (compared with women with first appointment by 24 weeks but known not to have been placed on continuity of carer pathway)	0.485	0.575	0.395
Women not seen at all by 24 weeks (compared with women with first appointment by 24 weeks but known not to have been placed on continuity of carer pathway)	0.51	0.652	0.367
Women not seen at all by 24 weeks (compared with women with first appointment by 24 weeks but known not to have been placed on continuity of carer pathway)	0.522	0.598	0.447
Women not seen at all by 24 weeks (compared with women with first appointment by 24 weeks but known not to have been placed on continuity of carer pathway)	0.618	0.693	0.542
Women not seen at all by 24 weeks (compared with women with first appointment by 24 weeks but known not to have been placed on continuity of carer pathway)	0.618	0.677	0.56
Women not seen at all by 24 weeks (compared with women with first appointment by 24 weeks but known not to have been placed on continuity of carer pathway)	0.666	0.749	0.584
Women not seen at all by 24 weeks (compared with women with first appointment by 24 weeks but known not to have been placed on continuity of carer pathway)	0.676	0.784	0.569
Women not seen at all by 24 weeks (compared with women with first appointment by 24 weeks but known not to have been placed on continuity of carer pathway)	0.713	0.793	0.634
Women not seen at all by 24 weeks (compared with women with first appointment by 24 weeks but known not to have been placed on continuity of carer pathway)	0.715	0.777	0.653
Women not seen at all by 24 weeks (compared with women with first appointment by 24 weeks but known not to have been placed on continuity of carer pathway)	0.779	0.883	0.674
Women not seen at all by 24 weeks (compared with women with first appointment by 24 weeks but known not to have been placed on continuity of carer pathway)	0.914	0.95	0.878
Women not seen at all by 24 weeks (compared with women with first appointment by 24 weeks but known not to have been placed on continuity of carer pathway)	1.028	1.456	0.6
Women not seen at all by 24 weeks (compared with women with first appointment by 24 weeks but known not to have been placed on continuity of carer pathway)	1.308	1.439	1.177
Women not seen at all by 24 weeks (compared with women with first appointment by 24 weeks but known not to have been placed on continuity of carer pathway)	1.435	1.554	1.317
Women not seen at all by 24 weeks (compared with women with first appointment by 24 weeks but known not to have been placed on continuity of carer pathway)	1.543	1.603	1.482
Women not seen at all by 24 weeks (compared with women with first appointment by 24 weeks but known not to have been placed on continuity of carer pathway)	1.827	1.927	1.727
Women not seen at all by 24 weeks (compared with women with first appointment by 24 weeks but known not to have been placed on continuity of carer pathway)	1.958	2.054	1.862
Women not seen at all by 24 weeks (compared with women with first appointment by 24 weeks but known not to have been placed on continuity of carer pathway)	2.059	2.166	1.952
Women not seen at all by 24 weeks (compared with women with first appointment by 24 weeks but known not to have been placed on continuity of carer pathway)	2.136	2.272	2
Women not seen at all by 24 weeks (compared with women with first appointment by 24 weeks but known not to have been placed on continuity of carer pathway)	2.206	2.322	2.09
Women not seen at all by 24 weeks (compared with women with first appointment by 24 weeks but known not to have been placed on continuity of carer pathway)	2.404	2.545	2.264
Women not seen at all by 24 weeks (compared with women with first appointment by 24 weeks but known not to have been placed on continuity of carer pathway)	2.577	2.685	2.469
Women not seen at all by 24 weeks (compared with women with first appointment by 24 weeks but known not to have been placed on continuity of carer pathway)	3.489	3.594	3.385
Stillbirths, All Women	-0.564	-0.359	-0.768
Stillbirths, All Women	-0.502	-0.294	-0.711
Stillbirths, All Women	-0.485	-0.332	-0.638
Stillbirths, All Women	-0.46	-0.269	-0.651
Stillbirths, All Women	-0.337	-0.178	-0.496
Stillbirths, All Women	-0.316	-0.15	-0.483
Stillbirths, All Women	-0.314	-0.154	-0.474
Stillbirths, All Women	-0.29	-0.117	-0.462
Stillbirths, All Women	-0.289	-0.096	-0.483
Stillbirths, All Women	-0.28	-0.079	-0.482
Stillbirths, All Women	-0.252	-0.06	-0.444
Stillbirths, All Women	-0.249	-0.049	-0.449
Stillbirths, All Women	-0.232	-0.046	-0.419
Stillbirths, All Women	-0.217	-0.042	-0.392
Stillbirths, All Women	-0.214	-0.02	-0.408
Stillbirths, All Women	-0.211	-0.03	-0.392
Stillbirths, All Women	-0.208	-0.069	-0.348
Stillbirths, All Women	-0.204	-0.071	-0.337
Stillbirths, All Women	-0.193	0.02	-0.405
Stillbirths, All Women	-0.19	0.013	-0.393
Stillbirths, All Women	-0.184	-0.069	-0.299
Stillbirths, All Women	-0.168	0.022	-0.357
Stillbirths, All Women	-0.164	0.033	-0.361
Stillbirths, All Women	-0.143	0.01	-0.297
Stillbirths, All Women	-0.143	0.055	-0.341
Stillbirths, All Women	-0.143	0.073	-0.359
Stillbirths, All Women	-0.141	0.085	-0.368
Stillbirths, All Women	-0.141	0.005	-0.286
Stillbirths, All Women	-0.134	0.061	-0.329
Stillbirths, All Women	-0.132	0.079	-0.344
Stillbirths, All Women	-0.121	0.013	-0.255
Stillbirths, All Women	-0.121	0.032	-0.273
Stillbirths, All Women	-0.114	0.05	-0.279
Stillbirths, All Women	-0.104	0.082	-0.29
Stillbirths, All Women	-0.09	0.142	-0.321
Stillbirths, All Women	-0.09	0.101	-0.28
Stillbirths, All Women	-0.087	0.083	-0.257
Stillbirths, All Women	-0.083	0.04	-0.206
Stillbirths, All Women	-0.072	0.139	-0.284
Stillbirths, All Women	-0.067	0.101	-0.235
Stillbirths, All Women	-0.066	0.145	-0.278
Stillbirths, All Women	-0.055	0.186	-0.297
Stillbirths, All Women	-0.053	0.15	-0.257
Stillbirths, All Women	-0.052	0.113	-0.216
Stillbirths, All Women	-0.045	0.079	-0.169
Stillbirths, All Women	-0.039	0.166	-0.243
Stillbirths, All Women	-0.03	0.171	-0.231
Stillbirths, All Women	-0.03	0.16	-0.22
Stillbirths, All Women	-0.028	0.152	-0.209
Stillbirths, All Women	-0.027	0.108	-0.162
Stillbirths, All Women	-0.025	0.153	-0.203
Stillbirths, All Women	-0.024	0.139	-0.187
Stillbirths, All Women	-0.023	0.197	-0.244
Stillbirths, All Women	-0.019	0.126	-0.164
Stillbirths, All Women	-0.018	0.184	-0.22
Stillbirths, All Women	-0.016	0.165	-0.197
Stillbirths, All Women	-0.014	0.188	-0.216
Stillbirths, All Women	-0.003	0.166	-0.171
Stillbirths, All Women	0	0.155	-0.156
Stillbirths, All Women	0.004	0.166	-0.158
Stillbirths, All Women	0.007	0.176	-0.162
Stillbirths, All Women	0.008	0.208	-0.191
Stillbirths, All Women	0.013	0.189	-0.164
Stillbirths, All Women	0.013	0.199	-0.172
Stillbirths, All Women	0.017	0.16	-0.126
Stillbirths, All Women	0.018	0.203	-0.168
Stillbirths, All Women	0.019	0.269	-0.231
Stillbirths, All Women	0.021	0.201	-0.159
Stillbirths, All Women	0.034	0.253	-0.185
Stillbirths, All Women	0.035	0.232	-0.162
Stillbirths, All Women	0.038	0.182	-0.105
Stillbirths, All Women	0.045	0.175	-0.086
Stillbirths, All Women	0.045	0.182	-0.091
Stillbirths, All Women	0.048	0.235	-0.14
Stillbirths, All Women	0.048	0.218	-0.122
Stillbirths, All Women	0.06	0.314	-0.195
Stillbirths, All Women	0.06	0.221	-0.102
Stillbirths, All Women	0.065	0.236	-0.106
Stillbirths, All Women	0.067	0.267	-0.132
Stillbirths, All Women	0.069	0.185	-0.048
Stillbirths, All Women	0.069	0.225	-0.087
Stillbirths, All Women	0.072	0.285	-0.14
Stillbirths, All Women	0.08	0.304	-0.143
Stillbirths, All Women	0.082	0.205	-0.041
Stillbirths, All Women	0.084	0.246	-0.079
Stillbirths, All Women	0.087	0.242	-0.067
Stillbirths, All Women	0.089	0.272	-0.094
Stillbirths, All Women	0.103	0.258	-0.052
Stillbirths, All Women	0.106	0.281	-0.069
Stillbirths, All Women	0.107	0.301	-0.087
Stillbirths, All Women	0.117	0.287	-0.053
Stillbirths, All Women	0.121	0.258	-0.016
Stillbirths, All Women	0.124	0.309	-0.061
Stillbirths, All Women	0.128	0.306	-0.051
Stillbirths, All Women	0.133	0.321	-0.055
Stillbirths, All Women	0.134	0.311	-0.042
Stillbirths, All Women	0.134	0.338	-0.069
Stillbirths, All Women	0.139	0.265	0.013
Stillbirths, All Women	0.145	0.295	-0.006
Stillbirths, All Women	0.148	0.269	0.028
Stillbirths, All Women	0.154	0.302	0.006
Stillbirths, All Women	0.176	0.311	0.042
Stillbirths, All Women	0.18	0.312	0.048
Stillbirths, All Women	0.186	0.338	0.034
Stillbirths, All Women	0.209	0.409	0.009
Stillbirths, All Women	0.21	0.357	0.062
Stillbirths, All Women	0.214	0.333	0.095
Stillbirths, All Women	0.225	0.361	0.088
Stillbirths, All Women	0.228	0.381	0.075
Stillbirths, All Women	0.234	0.391	0.077
Stillbirths, All Women	0.234	0.384	0.084
Stillbirths, All Women	0.236	0.384	0.087
Stillbirths, All Women	0.239	0.371	0.107
Stillbirths, All Women	0.247	0.389	0.105
Stillbirths, All Women	0.256	0.374	0.138
Stillbirths, All Women	0.274	0.431	0.118
Stillbirths, All Women	0.286	0.424	0.149
Stillbirths, All Women	0.288	0.42	0.156
Stillbirths, All Women	0.29	0.45	0.129
Stillbirths, All Women	0.29	0.427	0.154
Stillbirths, All Women	0.323	0.44	0.206
Stillbirths, All Women	0.328	0.471	0.185
Stillbirths, All Women	0.353	0.466	0.239
Stillbirths, All Women	0.422	0.528	0.317
Stillbirths, Black Women	-0.085	0.055	-0.225
Stillbirths, Black Women	-0.067	0.078	-0.212
Stillbirths, Black Women	-0.062	0.071	-0.196
Stillbirths, Black Women	-0.058	0.087	-0.202
Stillbirths, Black Women	-0.053	0.098	-0.204
Stillbirths, Black Women	-0.051	0.1	-0.203
Stillbirths, Black Women	-0.051	0.098	-0.201
Stillbirths, Black Women	-0.051	0.1	-0.202
Stillbirths, Black Women	-0.05	0.092	-0.192
Stillbirths, Black Women	-0.048	0.102	-0.198
Stillbirths, Black Women	-0.044	0.093	-0.181
Stillbirths, Black Women	-0.043	0.099	-0.186
Stillbirths, Black Women	-0.043	0.105	-0.192
Stillbirths, Black Women	-0.035	0.114	-0.184
Stillbirths, Black Women	-0.033	0.117	-0.184
Stillbirths, Black Women	-0.032	0.12	-0.185
Stillbirths, Black Women	-0.031	0.114	-0.175
Stillbirths, Black Women	-0.029	0.115	-0.172
Stillbirths, Black Women	-0.027	0.124	-0.178
Stillbirths, Black Women	-0.025	0.124	-0.175
Stillbirths, Black Women	-0.024	0.129	-0.177
Stillbirths, Black Women	-0.023	0.129	-0.174
Stillbirths, Black Women	-0.022	0.123	-0.167
Stillbirths, Black Women	-0.021	0.132	-0.174
Stillbirths, Black Women	-0.02	0.127	-0.167
Stillbirths, Black Women	-0.017	0.137	-0.171
Stillbirths, Black Women	-0.017	0.135	-0.169
Stillbirths, Black Women	-0.016	0.137	-0.17
Stillbirths, Black Women	-0.016	0.138	-0.17
Stillbirths, Black Women	-0.014	0.14	-0.168
Stillbirths, Black Women	-0.013	0.137	-0.164
Stillbirths, Black Women	-0.013	0.141	-0.167
Stillbirths, Black Women	-0.013	0.141	-0.167
Stillbirths, Black Women	-0.013	0.139	-0.165
Stillbirths, Black Women	-0.012	0.141	-0.164
Stillbirths, Black Women	-0.012	0.143	-0.166
Stillbirths, Black Women	-0.011	0.143	-0.166
Stillbirths, Black Women	-0.011	0.143	-0.165
Stillbirths, Black Women	-0.011	0.144	-0.165
Stillbirths, Black Women	-0.01	0.144	-0.165
Stillbirths, Black Women	-0.01	0.144	-0.164
Stillbirths, Black Women	-0.009	0.145	-0.164
Stillbirths, Black Women	-0.009	0.143	-0.162
Stillbirths, Black Women	-0.009	0.146	-0.163
Stillbirths, Black Women	-0.009	0.146	-0.163
Stillbirths, Black Women	-0.009	0.146	-0.163
Stillbirths, Black Women	-0.009	0.137	-0.155
Stillbirths, Black Women	-0.008	0.146	-0.163
Stillbirths, Black Women	-0.008	0.147	-0.162
Stillbirths, Black Women	-0.007	0.147	-0.162
Stillbirths, Black Women	-0.007	0.146	-0.16
Stillbirths, Black Women	-0.006	0.148	-0.161
Stillbirths, Black Women	-0.006	0.149	-0.16
Stillbirths, Black Women	-0.006	0.149	-0.16
Stillbirths, Black Women	-0.006	0.149	-0.16
Stillbirths, Black Women	-0.006	0.149	-0.16
Stillbirths, Black Women	-0.005	0.149	-0.16
Stillbirths, Black Women	-0.005	0.15	-0.16
Stillbirths, Black Women	-0.005	0.146	-0.156
Stillbirths, Black Women	-0.005	0.15	-0.159
Stillbirths, Black Women	-0.005	0.15	-0.159
Stillbirths, Black Women	-0.004	0.151	-0.158
Stillbirths, Black Women	-0.004	0.151	-0.158
Stillbirths, Black Women	-0.004	0.151	-0.158
Stillbirths, Black Women	-0.004	0.149	-0.157
Stillbirths, Black Women	-0.003	0.152	-0.158
Stillbirths, Black Women	-0.003	0.152	-0.158
Stillbirths, Black Women	-0.003	0.152	-0.158
Stillbirths, Black Women	-0.003	0.148	-0.154
Stillbirths, Black Women	-0.002	0.153	-0.157
Stillbirths, Black Women	-0.002	0.153	-0.157
Stillbirths, Black Women	-0.002	0.149	-0.153
Stillbirths, Black Women	-0.001	0.153	-0.156
Stillbirths, Black Women	-0.001	0.154	-0.156
Stillbirths, Black Women	-0.001	0.154	-0.156
Stillbirths, Black Women	-0.001	0.154	-0.156
Stillbirths, Black Women	-0.001	0.154	-0.156
Stillbirths, Black Women	0	0.153	-0.153
Stillbirths, Black Women	0	0.154	-0.153
Stillbirths, Black Women	0.001	0.154	-0.152
Stillbirths, Black Women	0.001	0.154	-0.152
Stillbirths, Black Women	0.002	0.153	-0.15
Stillbirths, Black Women	0.002	0.155	-0.152
Stillbirths, Black Women	0.004	0.158	-0.149
Stillbirths, Black Women	0.006	0.159	-0.148
Stillbirths, Black Women	0.006	0.158	-0.146
Stillbirths, Black Women	0.007	0.16	-0.147
Stillbirths, Black Women	0.008	0.16	-0.144
Stillbirths, Black Women	0.009	0.155	-0.136
Stillbirths, Black Women	0.01	0.164	-0.144
Stillbirths, Black Women	0.011	0.163	-0.141
Stillbirths, Black Women	0.014	0.164	-0.135
Stillbirths, Black Women	0.017	0.172	-0.137
Stillbirths, Black Women	0.018	0.165	-0.13
Stillbirths, Black Women	0.019	0.173	-0.136
Stillbirths, Black Women	0.019	0.174	-0.136
Stillbirths, Black Women	0.021	0.174	-0.132
Stillbirths, Black Women	0.022	0.176	-0.133
Stillbirths, Black Women	0.022	0.175	-0.131
Stillbirths, Black Women	0.023	0.174	-0.128
Stillbirths, Black Women	0.024	0.177	-0.13
Stillbirths, Black Women	0.024	0.177	-0.129
Stillbirths, Black Women	0.024	0.169	-0.121
Stillbirths, Black Women	0.024	0.177	-0.129
Stillbirths, Black Women	0.029	0.175	-0.116
Stillbirths, Black Women	0.031	0.182	-0.121
Stillbirths, Black Women	0.032	0.184	-0.12
Stillbirths, Black Women	0.034	0.182	-0.115
Stillbirths, Black Women	0.036	0.188	-0.117
Stillbirths, Black Women	0.036	0.185	-0.113
Stillbirths, Black Women	0.036	0.187	-0.114
Stillbirths, Black Women	0.038	0.19	-0.115
Stillbirths, Black Women	0.038	0.189	-0.112
Stillbirths, Black Women	0.039	0.173	-0.095
Stillbirths, Black Women	0.043	0.198	-0.111
Stillbirths, Black Women	0.045	0.196	-0.107
Stillbirths, Black Women	0.05	0.199	-0.098
Stillbirths, Black Women	0.051	0.204	-0.103
Stillbirths, Black Women	0.065	0.216	-0.086
Stillbirths, Black Women	0.103	0.253	-0.047
Stillbirths, Black Women	0.107	0.244	-0.031
Stillbirths, Black Women	0.124	0.257	-0.008
Stillbirths, Black Women	0.14	0.284	-0.005
First feed breastmilk, All Women	-1.525	-1.497	-1.554
First feed breastmilk, All Women	-1.06	-1.013	-1.107
First feed breastmilk, All Women	-0.974	-0.952	-0.997
First feed breastmilk, All Women	-0.866	-0.823	-0.91
First feed breastmilk, All Women	-0.714	-0.59	-0.839
First feed breastmilk, All Women	-0.639	-0.613	-0.665
First feed breastmilk, All Women	-0.615	-0.25	-0.981
First feed breastmilk, All Women	-0.614	-0.561	-0.667
First feed breastmilk, All Women	-0.588	-0.562	-0.614
First feed breastmilk, All Women	-0.588	-0.565	-0.611
First feed breastmilk, All Women	-0.552	-0.524	-0.579
First feed breastmilk, All Women	-0.541	-0.497	-0.585
First feed breastmilk, All Women	-0.534	-0.508	-0.56
First feed breastmilk, All Women	-0.521	-0.493	-0.549
First feed breastmilk, All Women	-0.52	-0.489	-0.551
First feed breastmilk, All Women	-0.493	-0.451	-0.535
First feed breastmilk, All Women	-0.483	-0.461	-0.504
First feed breastmilk, All Women	-0.463	-0.434	-0.491
First feed breastmilk, All Women	-0.446	-0.401	-0.491
First feed breastmilk, All Women	-0.432	-0.388	-0.476
First feed breastmilk, All Women	-0.424	-0.389	-0.459
First feed breastmilk, All Women	-0.394	-0.369	-0.419
First feed breastmilk, All Women	-0.393	-0.36	-0.425
First feed breastmilk, All Women	-0.371	-0.342	-0.399
First feed breastmilk, All Women	-0.367	-0.344	-0.391
First feed breastmilk, All Women	-0.367	-0.332	-0.402
First feed breastmilk, All Women	-0.358	-0.309	-0.408
First feed breastmilk, All Women	-0.355	-0.319	-0.39
First feed breastmilk, All Women	-0.332	-0.313	-0.351
First feed breastmilk, All Women	-0.305	-0.285	-0.326
First feed breastmilk, All Women	-0.3	-0.263	-0.336
First feed breastmilk, All Women	-0.279	-0.25	-0.309
First feed breastmilk, All Women	-0.268	-0.212	-0.324
First feed breastmilk, All Women	-0.252	-0.233	-0.271
First feed breastmilk, All Women	-0.241	-0.221	-0.261
First feed breastmilk, All Women	-0.237	-0.219	-0.255
First feed breastmilk, All Women	-0.226	-0.194	-0.258
First feed breastmilk, All Women	-0.216	-0.192	-0.241
First feed breastmilk, All Women	-0.207	-0.18	-0.234
First feed breastmilk, All Women	-0.196	-0.168	-0.223
First feed breastmilk, All Women	-0.195	-0.158	-0.231
First feed breastmilk, All Women	-0.193	-0.169	-0.216
First feed breastmilk, All Women	-0.176	-0.155	-0.197
First feed breastmilk, All Women	-0.159	-0.143	-0.176
First feed breastmilk, All Women	-0.154	-0.129	-0.179
First feed breastmilk, All Women	-0.131	-0.11	-0.152
First feed breastmilk, All Women	-0.122	-0.098	-0.146
First feed breastmilk, All Women	-0.111	-0.071	-0.151
First feed breastmilk, All Women	-0.11	-0.078	-0.143
First feed breastmilk, All Women	-0.099	-0.075	-0.122
First feed breastmilk, All Women	-0.097	-0.073	-0.122
First feed breastmilk, All Women	-0.091	-0.071	-0.112
First feed breastmilk, All Women	-0.088	-0.057	-0.12
First feed breastmilk, All Women	-0.082	-0.058	-0.106
First feed breastmilk, All Women	-0.081	-0.046	-0.117
First feed breastmilk, All Women	-0.081	-0.05	-0.112
First feed breastmilk, All Women	-0.079	-0.03	-0.129
First feed breastmilk, All Women	-0.077	-0.051	-0.103
First feed breastmilk, All Women	-0.077	-0.055	-0.098
First feed breastmilk, All Women	-0.074	-0.044	-0.103
First feed breastmilk, All Women	-0.067	-0.033	-0.102
First feed breastmilk, All Women	-0.064	-0.038	-0.091
First feed breastmilk, All Women	-0.042	-0.015	-0.068
First feed breastmilk, All Women	-0.03	0.003	-0.063
First feed breastmilk, All Women	-0.022	0.017	-0.06
First feed breastmilk, All Women	-0.012	0.01	-0.034
First feed breastmilk, All Women	-0.009	0.041	-0.058
First feed breastmilk, All Women	-0.005	0.028	-0.038
First feed breastmilk, All Women	0	0.043	-0.043
First feed breastmilk, All Women	0.001	0.025	-0.023
First feed breastmilk, All Women	0.01	0.049	-0.028
First feed breastmilk, All Women	0.022	0.058	-0.015
First feed breastmilk, All Women	0.025	0.05	0
First feed breastmilk, All Women	0.036	0.055	0.017
First feed breastmilk, All Women	0.038	0.065	0.01
First feed breastmilk, All Women	0.041	0.068	0.015
First feed breastmilk, All Women	0.046	0.08	0.013
First feed breastmilk, All Women	0.047	0.069	0.026
First feed breastmilk, All Women	0.051	0.082	0.019
First feed breastmilk, All Women	0.057	0.086	0.028
First feed breastmilk, All Women	0.076	0.101	0.05
First feed breastmilk, All Women	0.086	0.113	0.058
First feed breastmilk, All Women	0.128	0.154	0.101
First feed breastmilk, All Women	0.16	0.183	0.138
First feed breastmilk, All Women	0.162	0.191	0.133
First feed breastmilk, All Women	0.184	0.204	0.165
First feed breastmilk, All Women	0.191	0.222	0.16
First feed breastmilk, All Women	0.204	0.239	0.168
First feed breastmilk, All Women	0.213	0.258	0.168
First feed breastmilk, All Women	0.222	0.246	0.198
First feed breastmilk, All Women	0.232	0.262	0.202
First feed breastmilk, All Women	0.235	0.265	0.206
First feed breastmilk, All Women	0.271	0.296	0.246
First feed breastmilk, All Women	0.277	0.305	0.25
First feed breastmilk, All Women	0.294	0.319	0.268
First feed breastmilk, All Women	0.315	0.339	0.291
First feed breastmilk, All Women	0.32	0.355	0.285
First feed breastmilk, All Women	0.38	0.407	0.354
First feed breastmilk, All Women	0.397	0.436	0.357
First feed breastmilk, All Women	0.407	0.453	0.361
First feed breastmilk, All Women	0.412	0.459	0.365
First feed breastmilk, All Women	0.414	0.453	0.374
First feed breastmilk, All Women	0.431	0.477	0.385
First feed breastmilk, All Women	0.434	0.465	0.403
First feed breastmilk, All Women	0.439	0.487	0.391
First feed breastmilk, All Women	0.442	0.5	0.383
First feed breastmilk, All Women	0.499	0.522	0.475
First feed breastmilk, All Women	0.504	0.534	0.474
First feed breastmilk, All Women	0.504	0.572	0.437
First feed breastmilk, All Women	0.512	0.558	0.467
First feed breastmilk, All Women	0.522	0.564	0.481
First feed breastmilk, All Women	0.632	0.678	0.586
First feed breastmilk, All Women	0.658	0.711	0.605
First feed breastmilk, All Women	0.675	0.71	0.639
First feed breastmilk, All Women	0.707	0.767	0.647
First feed breastmilk, All Women	0.72	0.757	0.684
First feed breastmilk, All Women	0.844	0.934	0.753
First feed breastmilk, All Women	0.874	0.905	0.843
First feed breastmilk, All Women	0.886	0.927	0.845
First feed breastmilk, All Women	0.905	0.962	0.849
First feed breastmilk, All Women	1.024	1.068	0.981
First feed breastmilk, All Women	1.041	1.077	1.006
First feed breastmilk, All Women	1.198	1.24	1.156
First feed breastmilk, All Women	1.381	1.419	1.343
Maternity Services Dataset, England; women with estimated month of conception Oct 2020 - Dec 2022.
Ordered log odds ratios that generates random intercept for each NHS Trust in the multilevel models for with 95% confidence intervals for models for each predicted outcome.
